# Supplementary material for: Two Faces of CwlM, an Essential PknB Substrate, in Mycobacterium tuberculosis
Source: Cell Rep. 2018 Oct 2;25(1):57–67.e5. doi: 10.1016/j.celrep.2018.09.004 (PMC6180346; doi:10.1016/j.celrep.2018.09.004)
Supplement: Table S1. Identification of Differentially Phosphorylated Peptides in PknB-Producing and PknB-Depleted M. tuberculosis Grown in SMM, Related to Table 1 — ∗ A cut-off of 2-fold for significant changes between the PknB-producing and PknB depleted bacteria was chosen. Phosphopeptides with p values (one way ANOVA) > 0.05 were not included in the table. Phosphorylated residues are shown in bold font. [file mmc2.xlsx]

## Sheet: SM Phospho peptides
Accession	Gene Name	Description	Sequence	Modifications	Fold change	Retention time (min)	Charge	m/z	Measured mass	Mass error (u)	Mass error (ppm)	Score	P-value, one way Anova
		More phosphorylated in PknB-depleted Mtb
gi|15607482	Rv0341	Isoniazid inducible protein IniB	AMTSAGLIDIAPHQISSVAANVVPGLNLGAGDPMSGLR	[2] Oxidation (M)|[35] Phospho (ST)	27.7919	74.1506	3	1266.3	3795.87	0.00177093	0.466541	43.54	3.19872e-06
gi|15609192	Rv2055c	30S ribosomal protein S18 RpsR2	NLLDSLGVESVDYKDTATLR	[16] Phospho (ST)	21.1898	62.4173	2	1145.05	2288.09	-0.0012494	-0.546042	123.17	0.0254084
gi|15607482	Rv0341	Isoniazid inducible protein IniB	AMTSAGLIDIAPHQISSVAANVVPGLNLGAGDPMSGLR	[2] Oxidation (M)|[35] Phospho (ST)	15.7996	74.087	4	949.975	3795.87	0.00253745	0.668477	41.58	3.38865e-05
gi|15607392	Rv0251c	Heat shock protein Hsp	APAETQAQR	[5] Phospho (ST)	11.299	18.8725	2	526.232	1050.45	-0.000103656	-0.0986776	41.95	0.000868289
gi|15839850	Rv0461	Hypothetical transmembrane protein	SWPGSTPKPQEDPVGVAPSASVEVLGSEPAATLAHSVTVPGR	[32] Phospho (ST)	10.8008	59.2569	4	1062.03	4244.07	-0.00446471	-1.05199	36.5	0.000453387
gi|471338897	Rv2876	Transmembrane protein	ASTEVEHFAGSQHEVDTAEVPSAAWGWSR	[N-term] Acetyl (N-term)|[17] Phospho (ST)	10.6752	59.7742	3	1088.47	3262.4	-0.00163151	-0.500094	52.39	0.000121106
gi|15607229	Rv0087	Possible formate hydrogenase HycE	TDAGPAPEFTDTGAFPFLAVEGPGVYEIPVGPVHAGLIEPGHFR	[12] Phospho (ST)	10.6557	75.3376	4	1153.81	4611.22	0.00558036	1.21017	44.28	0.00125442
gi|497622617	Rv3137	Histidinol-phosphatase	IDTKPDLTPVTDADR	[3] Phospho (ST)	10.2127	41.2719	2	868.909	1735.8	0.000561548	0.323509	36.99	0.00946289
gi|15607483	Rv0342	Isoniazid inducible protein IniA	LVLAAGPDGTTAAVDIPVDDISTDVR	[23] Phospho (ST)	7.76222	70.7643	3	887.772	2660.29	-0.000427039	-0.160523	38.66	0.000210608
gi|15609192	Rv2055c	30S ribosomal protein S18 RpsR2	KNLLDSLGVESVDYKDTATLR	[17] Phospho (ST)	7.02243	55.1103	3	806.403	2416.19	-0.000795808	-0.329365	48.52	0.00475996
gi|15608107	Rv0967	Copper-sensitive operon repressor CsoR	FTPALTGPHAR	[6] Phospho (ST)	6.92725	36.0061	2	624.3	1246.59	-0.000410098	-0.328977	35.59	0.00134681
gi|15610264	Rv3127	Conserved protein	TVPATDHSGR	[8] Phospho (ST)	6.77925	18.5119	2	560.743	1119.47	0.000123093	0.109956	43.88	0.000759364
gi|15610724	Rv3588c	Beta-carbonic anhydrase CanB	PNTNPVAAWK	[3] Phospho (ST)	6.66727	44.656	2	589.274	1176.53	0.000281184	0.238993	47.18	0.000102025
gi|15608849	Rv1711	Conserved hypothetical protein	LDADTEGLMLLTNDGELAHR	[5] Phospho (ST)|[9] Oxidation (M)	6.66261	60.222	3	760.679	2279.02	0.00102248	0.44865	54.16	0.00722868
gi|15608197	Rv1057	Conserved hypothetical protein	DAQVFEFGTAPGSAVVK	[9] Phospho (ST)	6.20485	63.363	2	901.924	1801.83	0.00486568	2.70041	50.51	0.00031366
gi|15607483	Rv0342	Isoniazid inducible protein IniA	MESKPLR	[3] Phospho (ST)	5.8631	23.0068	2	470.72	939.425	0.000368399	0.392154	41.71	0.000919508
gi|15607860	Rv0720	50S ribosomal protein L18 RplR	AAGIDTVVFDR	[6] Phospho (ST)	5.77329	57.2188	2	622.29	1242.57	0.000479121	0.385591	54.31	0.000214979
gi|15611046	Rv3910	Conserved transmembrane protein MviN (MurJ)	SGLAPAERDTAGQPIEPADIDR	[10] Phospho (ST)	5.34085	44.2591	2	1180.05	2358.09	6.43314e-05	0.0272812	39.18	0.000805355
gi|15609335	Rv2198c	Conserved membrane protein MmpS3	AYSAPESEHVTGGPYVPADLR	[3] Phospho (ST)	5.3335	48.0801	2	1148.52	2295.02	-0.000371387	-0.161823	70.36	0.000949524
gi|15608849	Rv1711	Conserved hypothetical protein	LDADTEGLMLLTNDGELAHR	[5] Phospho (ST)	5.29469	63.7413	3	755.348	2263.02	0.00153864	0.679907	40.25	0.000208038
gi|15607431	Rv0290	ESX conserved component EccD3. ESX-3 type VII secretion system protein.	FPLPVIPAPGDPTPSAPPLR	[15] Phospho (ST)	5.29017	73.0837	2	1060.05	2118.09	0.000768617	0.362882	53.03	0.000398297
gi|15607484	Rv0343	Isoniazid inducible protein IniC	STLVNALVGDDIAPTDATEATR	[18] Phospho (ST)	5.1483	65.4373	2	1155.55	2309.08	0.00100724	0.43621	61.89	1.64339e-05
gi|15609255	Rv2118c	RNA methyltransferase	SATGPFSIGER	[3] Phospho (ST)	5.06125	48.7752	2	601.266	1200.52	0.000453525	0.377775	46.4	0.000110307
gi|15607855	Rv0715	50S ribosomal protein L24 RplX	SGGIVTQEAPIHVSNVMVVDSDGKPTR	[1] Phospho (ST)|[17] Oxidation (M)	5.05432	45.7611	3	963.799	2888.37	0.000406527	0.140746	38.42	0.0263691
gi|15609231	Rv2094c	Twin-arginine translocation protein TatA	AEASIETPTPVQSQR	[7] Phospho (ST)	5.02676	37.9215	2	847.393	1692.77	-3.92223e-05	-0.0231705	39.28	0.000438695
gi|15608849	Rv1711	Conserved hypothetical protein	LDADTEGLMLLTNDGELAHR	[5] Phospho (ST)	4.99868	63.7413	2	1132.52	2263.02	-0.00102602	-0.453384	52.82	0.000134768
gi|15608036	Rv0896	Probable citrate synthase I GltA2	ADTDDTATLRYPGGEIDLQIVHATEGADGIALGPLLAK	[8] Phospho (ST)	4.82684	71.7823	3	1319.99	3956.94	-0.000342862	-0.0866483	37.27	0.0122259
gi|15608474	Rv1334	Possible hydrolase	LDSGEQLK	[3] Phospho (ST)	4.68048	29.8931	2	485.219	968.423	0.00115609	1.19379	35.74	0.00104558
gi|15609877	Rv2740	Epoxide hydrolase	AELTETSPETPETTEAIR	[14] Phospho (ST)	4.66674	45.1797	2	1027.96	2053.91	0.000635144	0.309237	43.81	0.00540206
gi|15609335	Rv2198c	Probable conserved membrane protein MmpS3	AYSAPESEHVTGGPYVPADLR	[15] Phospho (Y)	4.56526	45.1146	2	1148.52	2295.02	0.00188434	0.821057	49.29	0.0106563
gi|15611046	Rv3910	Conserved transmembrane protein MviN (MurJ)	GGSLQEVADTSPSPVGAIR	[10] Phospho (ST)	4.53516	50.0227	2	960.957	1919.9	0.00070973	0.369671	56.02	0.000127209
gi|15609036	Rv1899c	Possible lipoprotein LppD	APIGLGEAVETTAGDMPAR	[11] Phospho (ST)	4.36475	53.4838	2	968.447	1934.88	-0.00237197	-1.2259	39.04	0.0037695
gi|248681	Rv2031c	19 kDa major membrane protein	GILTVSVAVSEGKPTEK	[15] Phospho (ST)	4.34621	47.3035	2	897.966	1793.92	-7.20398e-05	-0.0401578	47.11	0.0378421
gi|15843552	Rv3918c	Probable chromosome partitioning protein ParA	ETSTEFDTPIGAAAER	[8] Phospho (ST)	4.33432	47.3035	2	887.88	1773.75	0.00059211	0.333819	73.98	0.000207462
gi|15609231	Rv2094c	Twin-arginine translocation protein TatA	AEASIETPTPVQSQR	[9] Phospho (ST)	4.32976	38.7973	2	847.394	1692.77	0.000530162	0.313192	62.48	0.000171993
gi|383306794	Rv0903c	Two component response transcriptional regulator PrrA	MDTGVTSPR	[6] Phospho (ST)	4.31273	31.2423	2	522.215	1042.42	-0.000150911	-0.144771	51.07	0.000555751
gi|15608528	Rv1389	Probable guanylate kinase Gmk	SVGEGPDTKPTAR	[N-term] Acetyl (N-term)|[8] Phospho (ST)	4.21683	31.366	2	718.825	1435.63	0.000353259	0.246065	54.33	0.000162784
gi|15609831	Rv2694c	Conserved protein	IPGIDTGR	[6] Phospho (ST)	4.1663	40.8927	2	454.715	907.416	-4.14354e-05	-0.0456631	42.86	0.000146394
gi|15608036	Rv0896	Probable citrate synthase I GltA2	ADTDDTATLR	[6] Phospho (ST)	4.15164	29.7626	2	579.737	1157.46	0.000198564	0.171551	62.98	0.00013117
gi|2231022	Rv0798c	29 kDa antigen	VVDVSDPGGPVTAAVSTGR	[17] Phospho (ST)	4.12175	48.9511	2	932.446	1862.88	0.000293236	0.15741	92.84	0.000609987
gi|15610579	Rv3443c	50S ribosomal protein L13 RplM	AGDTTRSWYVIDATDVVLGR	[9] Phospho (Y)	4.05342	65.9176	3	759.031	2274.07	0.00153252	0.673909	40.74	0.000348108
gi|15609868	Rv2731	Conserved alanine and arginine rich protein	SDDSSGSAPQPAATPVPR	[7] Phospho (ST)	3.93868	38.6713	2	910.397	1818.78	0.000416511	0.229006	50.42	4.67936e-05
gi|15607391	Rv0250c	Conserved protein	STTAELAELHDLVGGLR	[3] Phospho (ST)	3.85066	64.5714	3	621.307	1860.9	0.00127565	0.685505	51.78	0.0062035
gi|15607826	Rv0686	Probable membrane protein	TYDLSGQTGPLMEILQILK	[8] Phospho (ST)	3.68274	77.1934	2	1100.55	2199.09	-0.000486425	-0.221194	45.15	0.0514578
gi|15610382	Rv3246c	Two component system transcriptional regulator MtrA	AKVEKDPENPTVVLTVR	[11] Phospho (ST)	3.61925	38.1074	3	659.013	1974.02	-0.000180027	-0.0911981	46.76	0.00103342
gi|15609009	Rv1872c	Possible L-lactate dehydrogenase (cytochrome) LldD2	DLAPLLQFNRPQFDTSK	[15] Phospho (ST)	3.60079	63.5554	2	1035.51	2069	-0.00266166	-1.28645	54.83	0.0293388
gi|15841985	Rv2461c	ATP-dependent Clp protease proteolytic subunit	SNSQGLSLTDSVYER	[3] Phospho (ST)	3.53951	51.7382	2	868.381	1734.75	0.000838456	0.483331	72.93	0.00235598
gi|15610410	Rv3274c	Probable acyl-CoA dehydrogenase FadE25	ITQIYEGTNQIQR	[8] Phospho (ST)	3.43565	41.7884	2	822.393	1642.77	0.000335157	0.204019	41.1	0.0684934
gi|15607826	Rv0686	Probable membrane protein	SGVLALAQITGLSETGTR	[1] Phospho (ST)	3.3761	70.5225	2	927.471	1852.93	-0.00301968	-1.62968	62.27	0.00606176
gi|15607483	Rv0342	Isoniazid inducible protein IniA	SFADAGLDSVLSAELSPHVMGTDFGR	[22] Phospho (ST)	3.35438	73.3739	3	920.418	2758.23	0.00221979	0.804786	78.04	8.71478e-05
gi|140816	Rv0795	Putative transposase	QAQVDAGARPGTTTEESAEIKR	[N-term] Gln->pyro-Glu (N-term Q)|[17] Phospho (ST)	3.34771	35.8195	3	793.371	2377.09	0.000686184	0.288665	42.17	0.000770139
gi|494694264	Rv3842c	Probable glycerophosphoryl diester phosphodiesterase GlpQ1	TSTGAGLVSTMTLAQLR	[3] Phospho (ST)	3.26678	64.5714	3	596.297	1785.87	0.000709291	0.397168	37.53	0.000903533
gi|15611010	Rv3874	10 kDa culture filtrate antigen EsxB (LHP) (CFP10)	TDAATLAQEAGNFER	[5] Phospho (ST)	3.22547	55.1103	2	837.362	1672.71	0.000968682	0.579109	39.15	0.00102725
gi|15611010	Rv3874	10 kDa culture filtrate antigen EsxB (LHP) (CFP10)	GAAGTAAQAAVVR	[5] Phospho (ST)	3.14692	33.0938	2	611.801	1221.59	0.000509578	0.417144	75.04	0.000294935
gi|385993631	Rv0538	Possible conserved membrane protein	MDVALGVAVTDR	[1] Oxidation (M)|[10] Phospho (ST)	3.13285	49.3281	2	671.807	1341.6	-9.13411e-05	-0.0680837	42.13	0.00698984
gi|15609334	Rv2197	Probable conserved transmembrane protein	MAEAEPATRPTGASVR	[8] Phospho (ST)	3.09992	29.0005	2	862.396	1722.78	0.000676854	0.392886	37.64	0.00144634
gi|15609009	Rv1872c	Possible L-lactate dehydrogenase (cytochrome) LldD2	AIEILQTGVIR	[7] Phospho (ST)	2.95201	57.7969	2	646.853	1291.69	0.000734676	0.568771	54.21	0.0189099
gi|15843216	Rv3604c	Hypothetical protein	TADTPPDDSGGLHAR	[9] Phospho (ST)	2.94105	28.8073	3	530.558	1588.65	0.000173255	0.109058	72.32	0.0144834
gi|15841462	Rv1984a	Hypothetical protein	LVSGATSR	[7] Phospho (ST)	2.92955	23.5373	2	435.708	869.401	-4.26501e-05	-0.0490569	40.83	0.0175287
gi|6573375	Rv2711	Iron-dependent repressor and activator IdeR	MNELVDTTEMYLR	[8] Phospho (ST)	2.89156	59.5176	2	847.862	1693.71	0.000578916	0.341803	63.43	0.00108509
gi|15607342	Rv0201c	Conserved protein	SALESGDIATWQR	[5] Phospho (ST)	2.84254	51.9954	2	757.338	1512.66	0.0011575	0.765211	55.03	0.000593439
gi|490002839	Rv2151c	Cell division protein FtsQ	VADDAADEEAVTEPLATESKDEPAEHPEFEGPR	[12] Phospho (ST)	2.83244	46.4656	3	1211.19	3630.55	0.000805593	0.221893	70.13	0.0159534
gi|471338897	Rv2876	Possible conserved transmembrane protein	ASTEVEHFAGSQHEVDTAEVPSAAWGWSR	[17] Phospho (ST)	2.8313	51.3634	3	1074.47	3220.39	0.00119712	0.371732	40.6	0.128083
gi|15608528	Rv1389	Probable guanylate kinase Gmk	SVGEGPDTKPTAR	[8] Phospho (ST)	2.83016	22.9466	2	697.819	1393.62	0.000375433	0.269393	59.55	7.22398e-05
gi|15609762	Rv2625c	Probable conserved transmembrane alanine and leucine rich protein	LAQPEPTFTTSPQDADR	[10] Phospho (ST)	2.81231	45.6908	2	977.434	1952.85	0.000855146	0.437896	42.88	8.39564e-05
gi|15609836	Rv2699	Conserved hypothetical protein	RTETDDVSEDSLEELK	[11] Phospho (ST)	2.80894	40.8927	2	973.417	1944.82	0.000131353	0.0675397	72.57	0.0413363
gi|15608917	Rv1779	Possible integral membrane protein	MLDNTTAPLR	[6] Phospho (ST)	2.78049	43.396	2	606.279	1210.54	0.000881309	0.728029	55.21	0.000693306
gi|15609350	Rv2213	Probable aminopeptidase PepB	TTEPGYLSPSVAVATSMPK	[1] Phospho (ST)|[17] Oxidation (M)	2.77822	53.1561	2	1016.47	2030.93	0.00179996	0.886276	49.85	0.000130127
gi|15843506	Rv3875	6 kDa early secretory antigenic target EsxA (ESAT-6)	LAAAWGGSGSEAYQGVQQKWDATATELNNALQNLAR	[N-term] Acetyl (N-term)|[10] Phospho (ST)	2.77296	76.0432	4	978.71	3910.81	-0.0155151	-3.96721	53.58	0.00421907
gi|15841094	Rv2744c	Conserved 35 kDa alanine rich protein	YDSAGVPTFESVR	[3] Phospho (ST)	2.75454	52.705	2	754.327	1506.64	0.00054269	0.360199	51.58	0.000510499
gi|494694264	Rv3842c	Probable glycerophosphoryl diester phosphodiesterase GlpQ1	TSTGAGLVSTMTLAQLR	[2] Phospho (ST)|[11] Oxidation (M)	2.71747	57.0915	2	901.94	1801.87	0.000811402	0.450312	35.85	0.0100053
gi|15609341	Rv2204	Conserved protein	TLDGDQTAEFGGVR	[7] Phospho (ST)	2.70687	45.4943	2	773.333	1544.65	0.000624213	0.404113	48.51	0.000117663
gi|433634771	Rv1719	Putative transcriptional regulatory protein	SGGIQVIAR	[1] Phospho (ST)	2.70674	41.7217	2	490.75	979.486	0.00050712	0.517742	54.51	2.81536e-05
gi|15607391	Rv0250c	Conserved protein	STTAELAELHDLVGGLR	[3] Phospho (ST)	2.64997	64.63	2	931.457	1860.9	0.00207116	1.11299	73	0.0103074
gi|15609831	Rv2694c	Conserved protein	RIPGIDTGR	[7] Phospho (ST)	2.63863	34.3047	2	532.766	1063.52	0.000364327	0.342568	35.75	0.000644278
gi|479312851	Rv0015c	Serine/threonine protein kinase A	RPFAGDGALTVAMK	[10] Phospho (ST)|[13] Oxidation (M)	2.6372	38.7973	2	765.364	1528.71	0.00182775	1.19561	48.88	0.0181288
gi|2149409	Rv0379	Possible protein transport protein SecE2	VIEQDMAVDSAGK	[10] Phospho (ST)	2.61576	38.6713	2	721.816	1441.62	0.000655936	0.455001	48.22	0.0005397
gi|15608964	Rv1827	Conserved protein with FHA domain, GarA	TDMNPDIEKDQTSDEVTVETTSVFR	[21] Phospho (ST)	2.61531	51.9349	2	1469.14	2936.26	0.000198018	0.0674389	37.34	0.0320918
gi|240104237	Rv1827	Conserved protein with FHA domain, GarA	DQTSDEVTVETESVFR	[11] Phospho (ST)	2.59349	57.3507	2	961.408	1920.8	0.00213142	1.10965	66.1	0.00100495
gi|15608681	Rv1543	Possible fatty acyl-CoA reductase	GSESQTDTSELDKR	[9] Phospho (ST)	2.58641	25.3242	2	816.841	1631.67	0.000158448	0.0971077	54.48	0.00262086
gi|15839880	Rv0489	Phosphoglyceromutase	ANTGSLVLLR	[3] Phospho (ST)	2.55927	53.8572	2	562.297	1122.58	-0.000355069	-0.316297	57.19	0.0129631
gi|15607855	Rv0715	50S ribosomal protein L24 RplX	VDEETGKR	[5] Phospho (ST)	2.55373	14.9372	2	507.219	1012.42	4.00133e-06	0.00395223	46.68	0.0404734
gi|15608833	Rv1695	Inorganic polyphosphate/ATP-NAD kinase PpnK	LDSAPFTDR	[7] Phospho (ST)	2.53133	41.6031	2	551.234	1100.45	0.000199236	0.181049	44.59	0.000187807
gi|15610594	Rv3458c	30S ribosomal protein S4 RpsD	SLNTVPFQIAR	[4] Phospho (ST)	2.52176	58.2988	2	663.335	1324.66	0.00155123	1.17105	40.38	0.000431052
gi|15610937	Rv3801c	Fatty-acid-AMP ligase FadD32	FDPEDTSEQLVIVGER	[6] Phospho (ST)	2.50466	59.7094	2	957.43	1912.85	0.000822053	0.429754	52.78	0.000441106
gi|15840797	Rv1342c	Conserved membrane protein	TAPETPAAQHAEPAIAVER	[N-term] Acetyl (N-term)|[1] Phospho (ST)	2.49769	47.1146	2	1040.99	2079.96	-0.000124334	-0.059777	48.37	0.00171419
gi|15610384	Rv3248c	Probable adenosylhomocysteinase SahH (S-adenosyl-L-homocysteine hydrolase) (adohcyase)	GVTEETTTGVLR	[8] Phospho (ST)	2.47197	41.2084	2	671.818	1341.62	0.004671	3.48162	51.47	3.27541e-05
gi|15607638	Rv0497	Probable conserved transmembrane protein	RGDSDAITVAELTGEIPIIR	[4] Phospho (ST)	2.40342	68.3609	2	1103.56	2205.1	-0.00151938	-0.68903	97.28	0.00219353
gi|490002839	Rv2151c	Cell division protein FtsQ	VADDAADEEAVTEPLATESK	[12] Phospho (ST)	2.40212	47.2413	2	1070.96	2139.91	0.000716472	0.334814	65.86	0.000223386
gi|490002839	Rv2151c	Cell division protein FtsQ	VADDAADEEAVTEPLATESKDEPAEHPEFEGPR	[12] Phospho (ST)	2.33506	46.4656	4	908.646	3630.55	0.000981115	0.270239	37.99	0.000664073
gi|15843216	Rv0813c	Hypothetical protein	TADTPPDDSGGLHAR	[9] Phospho (ST)	2.31113	28.8073	2	795.333	1588.65	0.000469992	0.295843	59.66	0.000475294
gi|15608964	Rv1827	Conserved protein with FHA domain, GarA	TDMNPDIEKDQTSDEVTVETTSVFR	[N-term] Acetyl (N-term)|[20] Phospho (ST)	2.30499	61.736	2	1490.14	2978.27	0.000599789	0.201388	80.46	4.71469e-05
gi|15609923	Rv2786c	Probable bifunctional FAD synthetase/riboflavin biosynthesis protein RibF	YQAAVSVGTNPTFSGR	[12] Phospho (ST)	2.30196	46.5295	2	867.896	1733.78	0.00070309	0.405525	75.57	0.000384851
gi|448816759	Rv1954A	Hypothetical protein Rv1954A	PVGGGNEVTVPK	[9] Phospho (ST)	2.29726	36.8414	2	617.297	1232.58	0.000215038	0.174462	37.49	0.000948266
gi|15607847	Rv0707	30S ribosomal protein S3 RpsC	RSGASGTTATGTDAGR	[2] Phospho (ST)	2.29374	18.7981	2	773.336	1544.66	1.91054e-05	0.0123687	48.94	0.0521568
gi|7240600	Rv0683	Ribosomal protein S7	DKTGTDPVITLK	[5] Phospho (ST)	2.27291	41.1461	2	684.345	1366.67	0.000256058	0.187359	39.64	0.0151916
gi|15607581	Rv0440	60 kDa chaperonin 2 GroEL2	KWGAPTITNDGVSIAK	[13] Phospho (ST)	2.25472	46.6661	2	869.432	1736.85	-0.000419926	-0.241774	49.23	0.0168193
gi|15607599	Rv0458	Probable aldehyde dehydrogenase	VAFTGETTTGR	[9] Phospho (ST)	2.24791	35.6985	2	610.272	1218.53	0.00103124	0.846298	43.37	0.0013676
gi|15610333	Rv3197	Probable conserved ATP-binding protein ABC transporter	LTGKSKDEVTAELMEK	[5] Phospho (ST)	2.24059	36.0705	3	620.301	1857.88	0.0004391	0.236345	38.69	0.0114749
gi|15607162	Rv0020c	Conserved protein with FHA domain, FhaA	GGYPPETGGYPPQPGYPR	[16] Phospho (Y)	2.22682	43.9233	2	985.428	1968.84	0.000517919	0.263058	40.6	0.000238365
gi|15608964	Rv1827	Conserved protein with FHA domain, GarA	TDMNPDIEKDQTSDEVTVETTSVFR	[N-term] Acetyl (N-term)|[3] Oxidation (M)|[21] Phospho (ST)	2.20581	57.6061	3	999.097	2994.27	0.00117887	0.393708	41.23	0.000170052
gi|383306794	Rv0903c	Two component response transcriptional regulator PrrA	VLVVDDDSDVLASLER	[8] Phospho (ST)	2.19803	68.8389	2	912.936	1823.86	0.00215805	1.18323	40.71	0.00808783
gi|581361	Rv0351	Probable GrpE protein (HSP-70 cofactor)	RIDPETGEVR	[6] Phospho (ST)	2.19467	27.7781	2	626.29	1250.57	0.000611171	0.488715	40.98	0.00331108
gi|15609335	Rv2198c	Probable conserved membrane protein MmpS3	AYSAPESEHVTGGPYVPADLR	[11] Phospho (ST)	2.17974	47.3035	2	1148.52	2295.02	0.000667779	0.290968	54.47	0.0135269
gi|15608768	Rv1630	30S ribosomal protein S1 RpsA	PSPTVTSPQVAVNDIGSSEDFLAAIDK	[6] Phospho (ST)	2.14283	73.6696	3	946.79	2837.35	0.0103412	3.64469	36.21	0.0102143
gi|490002839	Rv2151c	Cell division protein FtsQ	VADDAADEEAVTEPLATESK	[12] Phospho (ST)	2.12075	47.2413	3	714.311	2139.91	0.0018647	0.87139	39.39	0.00104074
gi|15842789	Rv3384c	Possible toxin VapC46	AVDFDDEAGLDTAYLSGGAGDR	[12] Phospho (ST)	2.10762	62.7938	2	1147.98	2293.94	0.00072727	0.31704	74.52	0.00584493
gi|15611000	Rv3864	ESX-1 secretion-associated protein EspE	APIDAGTAASQR	[7] Phospho (ST)	2.06117	30.0236	2	619.283	1236.55	0.00198326	1.60387	68.37	0.0075162
gi|494694264	Rv3842c	Probable glycerophosphoryl diester phosphodiesterase GlpQ1	TSTGAGLVSTMTLAQLR	[3] Phospho (ST)	2.05263	64.5714	2	893.943	1785.87	0.00178834	1.00139	66.4	0.0198621
gi|479312851	Rv0015c	Serine/threonine protein kinase A	VAANSAGRTAASR	[9] Phospho (ST)|[12] Phospho (ST)	2.04438	19.424	2	696.295	1390.58	0.000132078	0.0949806	37.63	0.00754649
gi|15839458	Rv0078A	Hypothetical protein	SEPRFTRDVDIVVAVANDDAAESLVR	[1] Phospho (ST)	2.03174	63.363	4	731.859	2923.41	0.00117751	0.402788	39.05	0.0164139
gi|489504352	Rv1827	Conserved protein with FHA domain, GarA	MNPDIEKDQTSDEVTVETTSVFR	[N-term] Acetyl (N-term)|[18] Phospho (ST)	2.02725	61.8571	2	1382.11	2762.2	0.000135546	0.0490717	78.36	0.00687316
gi|15609475	Rv2338c	Possible molybdopterin biosynthesis protein MoeW	AGADAPDSGRVK	[8] Phospho (ST)	2.01083	20.8574	2	612.275	1222.54	0.000768009	0.62821	44.61	0.0181301
gi|50953774	Rv3207c	Conserved protein	ALRDPLAATDRR	[9] Phospho (ST)	2.0101	31.306	3	478.912	1433.71	-1.5012e-06	-0.00104707	36.94	0.020384
gi|15607162	Rv0020c	Conserved protein with FHA domain, FhaA [Mycobacterium tuberculosis H37Rv]	GGPDPQGGSDPR	[9] Phospho (ST)	2.00166	23.6006	2	610.241	1218.47	0.000149824	0.122961	41.46	0.0143506
		More phosphorylated in PknB-producing Mtb
gi|15607156	Rv0014c	Transmembrane serine/threonine-protein kinase B PknB	TSLLSSAAGNLSGPRTDPLPR	[16] Phospho (ST)	33.497	51.5493	4	548.279	2189.09	0.00123574	0.564501	38.05	0.000526712
gi|15607156	Rv0014c	Transmembrane serine/threonine-protein kinase B PknB	AIADSGNSVTQTAAVIGTAQYLSPEQAR	[12] Phospho (ST)	10.3999	60.1554	2	1450.2	2898.38	0.000672821	0.232137	66.76	4.70806e-05
gi|15607156	Rv0014c	Transmembrane serine/threonine-protein kinase B PknB	AIADSGNSVTQTAAVIGTAQYLSPEQAR	[5] Phospho (ST)	6.11814	60.1554	3	967.133	2898.38	0.00263821	0.910238	35.12	1.81431e-05
gi|15608776	Rv1638	Probable excinuclease ABC (subunit A-DNA-binding ATPase) UvrA	FLAEVVGGGASAATSR	[14] Phospho (ST)	5.21488	50.3444	2	786.875	1571.73	0.000142977	0.0909678	60.93	0.0443962
gi|490005467	Rv3876	Secretion protein EspI	RVHPDLAAQHAAAQPDSITAATTGGR	[17] Phospho (ST)|[22] Phospho (ST)	4.42615	37.6731	3	924.759	2771.25	0.00079571	0.28713	36.37	0.0469689
gi|15609543	Rv2406c	Conserved protein	MGELEAEQQQLQSYITQG	[16] Phospho (ST)	3.90472	71.4796	3	711.645	2131.91	0.00116225	0.545167	38.96	0.00750022
gi|15843548	Rv3915	N-acetymuramyl-L-alanine amidase-like protein	NDRPTGTFTFAELLAHELSVER	[5] Phospho (ST)	3.83002	68.8389	2	1292.12	2582.22	0.00065347	0.253065	75.06	0.00805363
gi|15843548	Rv3915	N-acetymuramyl-L-alanine amidase-like protein	NDRPTGTFTFAELLAHELSVER	[9] Phospho (ST)	3.81698	68.8389	3	861.747	2582.22	0.00176373	0.683029	70.44	0.000758555
gi|15607159	Rv0017c	Probable cell division protein RodA	SPITAAGTEVIERV	[8] Phospho (ST)	3.03031	55.3696	2	761.879	1521.74	0.00032031	0.210489	58.66	0.0119582
gi|15610733	Rv3597c	Iron-regulated H-NS-like protein Lsr2	IPADVIDAYHAAT	[13] Phospho (ST)	2.52831	54.2271	2	718.827	1435.64	0.000684702	0.476932	45.74	0.00164533
gi|15840931	Rv1471	Thioredoxin	AYEVEAGEATTQNGR	[10] Phospho (ST)	2.4536	33.4744	2	838.352	1674.69	0.000451923	0.269855	64.97	0.00217848
gi|15608885	Rv2397c	Probable conserved transmembrane ATP-binding protein ABC transporter	GGTEAGNLATSMMK	[3] Phospho (ST)	2.3805	49.1393	2	724.302	1446.59	0.000404494	0.279619	60.1	0.000175549
gi|15610991	Rv3855	Transcriptional regulatory repressor protein (TetR-family) EthR	TTSAASQASLPR	[6] Phospho (ST)	2.29487	33.1563	2	635.295	1268.58	-0.000290473	-0.228976	49.77	0.0028151
gi|15607847	Rv0707	30S ribosomal protein S3 RpsC	AAGGEEAAPDAAAPVEAQSTES	[22] Phospho (ST)	2.28446	48.331	2	1054.94	2107.86	0.000434642	0.206201	48.44	0.000354548
gi|15608013	Rv0873	Probable acyl-CoA dehydrogenase FadE10	AQQTQVTEEQAR	[7] Phospho (ST)	2.27739	24.8468	2	734.825	1467.64	-8.70575e-05	-0.0593182	40.36	0.0116232
gi|490005467	Rv3876	Secretion protein EspI	VHPDLAAQHAAAQPDSITAATTGGR	[18] Phospho (ST)|[21] Phospho (ST)	2.20596	39.376	3	872.725	2615.15	0.00135369	0.517635	37.07	0.001716
gi|15608885	Rv2397c	Probable conserved transmembrane ATP-binding protein ABC transporter	GGTEAGNLATSMMK	[3] Phospho (ST)|[12] Oxidation (M)|[13] Oxidation (M)	2.03791	30.0236	2	740.296	1478.58	-0.000390312	-0.263978	49.77	0.00903131
gi|15610045	Rv2908	Conserved hypothetical protein	SAVVVDAVEHLVR	[1] Phospho (ST)	2.03354	60.1554	2	737.377	1472.74	0.000616291	0.418466	57.12	0.0112077

## Sheet: SM Std peptides
Accession	Description	Retention time (min)	Sequence	Max fold change	Charge	m/z	Measured mass	Mass error (u)	Mass error (ppm)	Score	Anova	Maximum CV
	PlnB-depleted vs PknB-producing
gi|15607347	Possible conserved transmembrane transport protein MmpL3 [Mycobacterium tuberculosis H37Rv]	18.0252	KLTELR	Infinity	2	380.24	758.465	-0.000102927	-0.135704	36.12	0.373901	173.205
gi|15607708	Possible cytochrome P450 135B1 Cyp135B1 [Mycobacterium tuberculosis H37Rv]	20.2638	RVELSTTTTSGERPK	Infinity	3	554.632	1660.88	0.000603572	0.363406	47.05	0.373901	173.205
gi|148825079	hypothetical protein TBFG_13906 [Mycobacterium tuberculosis F11]	20.8768	TTIAHAIAR	25703.9	2	477.28	952.545	-0.000184918	-0.194131	54.72	0.321642	173.18
gi|15609740	Highly conserved protein [Mycobacterium tuberculosis H37Rv]	19.6217	KGVVTLEK	2408.9	2	437.274	872.533	-0.000235557	-0.269969	52.19	0.0392146	170.274
gi|494694147	hypothetical protein I917_26110 [Mycobacterium tuberculosis str. Haarlem/NITR202]	18.7339	HQQILAPK	691.502	2	467.777	933.539	-0.000143898	-0.154142	44.43	0.233183	172.078
gi|15609766	Conserved protein [Mycobacterium tuberculosis H37Rv]	16.4569	VSQLHAGPR	190.146	2	482.769	963.524	-0.000721223	-0.748525	53.09	0.389552	172.675
gi|15610090	Enoyl reductase [Mycobacterium tuberculosis H37Rv]	17.9756	LTAEHLAHSGSTAR	125.226	2	725.873	1449.73	1.64505e-05	0.0113473	54.9	0.308044	171.873
gi|15610798	Conserved hypothetical protein [Mycobacterium tuberculosis H37Rv]	25.2012	RAPLQALAR	116.204	2	498.309	994.603	-0.00036351	-0.365482	38.09	0.214017	169.809
gi|15608210	Probable enoyl-CoA hydratase EchA8 (enoyl hydrase) (unsaturated acyl-CoA hydratase) (crotonase) [Mycobacterium tuberculosis H37Rv]	15.9704	APQFTHR	98.1349	2	428.725	855.435	-3.624e-05	-0.0423644	43.92	0.4317	172.748
gi|15608067	Probable short-chain type dehydrogenase/reductase [Mycobacterium tuberculosis H37Rv]	17.8539	AALAHYTR	79.2948	2	451.746	901.477	-9.53021e-05	-0.105718	36.43	0.0819873	158.268
gi|15607383	Probable 3-oxoacyl-[acyl-carrier protein] reductase FabG4 (3-ketoacyl-acyl carrier protein reductase) [Mycobacterium tuberculosis H37Rv]	16.4315	ISEHLR	51.6982	2	377.714	753.413	4.32696e-05	0.0574314	33.89	0.493357	171.676
gi|15610578	30S ribosomal protein S9 RpsI [Mycobacterium tuberculosis H37Rv]	16.8874	VHQQLIK	50.5536	2	433.266	864.517	-0.000664721	-0.768891	32.07	0.407489	170.155
gi|15610221	Probable acetyl-hydrolase/esterase LipR [Mycobacterium tuberculosis H37Rv]	12.3261	GHLHQSQGQPR	40.5801	3	415.546	1243.62	-0.000148252	-0.119211	55.16	0.347708	168.439
gi|340625830	putative thiosulfate sulfurtransferase CYSA2 [Mycobacterium canettii CIPT 140010059]	20.6493	ELLGHQNVK	34.0793	2	519.29	1036.57	-0.000540344	-0.521282	34.48	0.790069	172.038
gi|15610936	Polyketide synthase Pks13 [Mycobacterium tuberculosis H37Rv]	14.8215	HPGGASVQVHAR	33.0932	3	405.883	1214.63	3.7529e-05	0.0308975	53.71	0.318745	166.63
gi|15609763	Hypoxic response protein 1 Hrp1 [Mycobacterium tuberculosis H37Rv]	18.8571	RVPVISEHR	29.2833	3	364.881	1091.62	0.000830931	0.761191	39.29	0.324338	165.496
gi|15607823	30S ribosomal protein S7 RpsG [Mycobacterium tuberculosis H37Rv]	16.7537	AFAHYR	17.295	2	382.696	763.377	0.000919446	1.20445	34.42	0.423261	163.722
gi|15607616	Iron-regulated heparin binding hemagglutinin HbhA (adhesin) [Mycobacterium tuberculosis H37Rv]	11.5957	SRVEESR	17.116	2	431.722	861.43	2.81074e-06	0.00326287	37.24	0.312432	161.162
gi|253798691	pyruvate dehydrogenase subunit E1 [Mycobacterium tuberculosis KZN 1435]	16.9348	KVYAAYR	15.5208	2	435.746	869.478	0.00162767	1.87202	33.33	0.409959	153.519
gi|15608305	Possible GTP-binding translation elongation factor TypA (tyrosine phosphorylated protein A) (GTP-binding protein) [Mycobacterium tuberculosis H37Rv]	20.1569	KVELAAAAR	12.0511	2	464.783	927.551	0.000471034	0.507826	36.09	0.751985	166.712
gi|15610578	30S ribosomal protein S9 RpsI [Mycobacterium tuberculosis H37Rv]	12.5204	KAPQYSK	11.8277	2	411.23	820.446	0.00135883	1.65621	32.02	0.325711	155.97
gi|494693856	chaperonin GroEL [Mycobacterium tuberculosis str. Haarlem/NITR202]	20.1948	KALTELR	10.5844	2	415.759	829.503	0.000660406	0.796147	32.4	0.303296	152.581
gi|15611021	ESX conserved component EccE2. ESX-2 type VII secretion system protein. Possible membrane protein [Mycobacterium tuberculosis H37Rv]	20.5151	PGTSLSESDR	10.3579	2	524.75	1047.49	0.00286703	2.73706	55.72	0.229689	148.077
gi|15607483	Isoniazid inductible gene protein IniA [Mycobacterium tuberculosis H37Rv]	66.0371	VGVIVELIDHTIAIAK	8.91276	2	846.009	1690	0.000997976	0.590517	59.01	0.00053711	37.8401
gi|15607248	Conserved hypothetical protein [Mycobacterium tuberculosis H37Rv]	62.7734	DDLLVLLR	8.37815	2	478.792	955.57	0.000171089	0.179043	49.09	0.00432438	43.9177
gi|15608385	Probable short-chain type dehydrogenase/reductase [Mycobacterium tuberculosis H37Rv]	17.0835	VTTVHPGGVK	8.04908	2	497.788	993.561	-0.00014403	-0.144963	37.8	0.50899	157.422
gi|15609353	Conserved protein [Mycobacterium tuberculosis H37Rv]	16.0761	AADHTVLR	6.99268	2	441.743	881.472	1.11323e-05	0.0126292	45.62	0.213981	133.149
gi|15609249	Deamidase of pup Dop [Mycobacterium tuberculosis H37Rv]	15.8958	PVHAVHAISR	6.29283	3	362.877	1085.61	0.00020628	0.190013	32.26	0.117848	117.454
gi|15607483	Isoniazid inductible gene protein IniA [Mycobacterium tuberculosis H37Rv]	68.0879	VPMPIIAVSSLLR	5.79933	3	465.951	1394.83	-6.45356e-06	-0.00462677	55.89	7.07251e-06	8.9209
gi|2113866	rplC [Mycobacterium bovis BCG]	13.0567	GQGASHGAQAVHR	5.72952	3	425.882	1274.62	0.000230759	0.181041	37.98	0.373362	142.984
gi|15607484	Isoniazid inductible gene protein IniC [Mycobacterium tuberculosis H37Rv]	44.7419	GGLSFDLR	5.55841	2	432.732	863.45	6.11336e-05	0.0708015	50.28	0.000304494	21.1371
gi|15607483	Isoniazid inductible gene protein IniA [Mycobacterium tuberculosis H37Rv]	66.0371	VGVIVELIDHTIAIAK	5.46195	3	564.342	1690	0.000357509	0.211544	38.49	6.36576e-06	8.90645
gi|15607484	Isoniazid inductible gene protein IniC [Mycobacterium tuberculosis H37Rv]	65.7496	FVQTHPVPATPYVIADIDPLLADTHAFEELR	5.31648	3	1159.27	3474.78	-0.00122204	-0.351688	63.97	0.000188354	17.19
gi|15607483	Isoniazid inductible gene protein IniA [Mycobacterium tuberculosis H37Rv]	65.7909	QLGILSQVNDNLAGLEPTLTPR	5.28222	3	783.764	2348.27	-4.59843e-05	-0.0195822	41.89	0.00021872	20.9541
gi|560571	TB66=66 kda seroreactive protein/serum albumin homolog {N-terminal} [Mycobacterium tuberculosis, H37Rv, Peptide Partial, 20 aa]	12.4805	SEIAHR	5.23843	2	356.691	711.367	0.000556998	0.782998	33.25	0.351228	136.806
gi|15607248	Conserved hypothetical protein [Mycobacterium tuberculosis H37Rv]	59.5837	LWLANRPDQVMWLESAGGGLR	5.13953	3	790.41	2368.21	-0.0023878	-1.00827	34.42	0.00165099	32.0824
gi|15607483	Isoniazid inductible gene protein IniA [Mycobacterium tuberculosis H37Rv]	65.7909	QLGILSQVNDNLAGLEPTLTPR	5.06379	2	1175.14	2348.27	-0.00108724	-0.462995	70.35	0.000304855	19.3825
gi|15842854	mannose-1-phosphate guanylyltransferase [Mycobacterium tuberculosis CDC1551]	68.1712	PMLPTAGLPFLTHLLSR	4.92469	3	622.022	1863.04	0.000772759	0.414783	56.3	2.34102e-05	10.7598
gi|15607484	Isoniazid inductible gene protein IniC [Mycobacterium tuberculosis H37Rv]	48.1236	FGMFGIR	4.82167	2	414.215	826.416	-0.000133653	-0.161726	38.01	0.000214319	18.0142
gi|15607483	Isoniazid inductible gene protein IniA [Mycobacterium tuberculosis H37Rv]	68.0879	VPMPIIAVSSLLR	4.81569	2	698.424	1394.83	0.000723765	0.518891	65.37	6.1141e-05	14.4442
gi|15607392	Heat shock protein Hsp (heat-stress-induced ribosome-binding protein A) [Mycobacterium tuberculosis H37Rv]	22.2203	DGDDAVVR	4.80106	2	423.701	845.388	-0.000102202	-0.120894	41.87	0.00054214	23.9553
gi|15607483	Isoniazid inductible gene protein IniA [Mycobacterium tuberculosis H37Rv]	23.7201	LASDLER	4.79558	2	402.217	802.418	-2.80959e-05	-0.035014	43.3	0.000776534	23.9436
gi|15607484	Isoniazid inductible gene protein IniC [Mycobacterium tuberculosis H37Rv]	32.7085	AILHATIQAYR	4.56588	2	628.859	1255.7	5.82187e-05	0.0463634	34.35	4.41207e-05	12.8633
gi|15607484	Isoniazid inductible gene protein IniC [Mycobacterium tuberculosis H37Rv]	44.2096	SAEAMVAEFSAR	4.52796	2	634.801	1267.59	0.000280004	0.220896	69.52	1.92032e-05	10.8689
gi|15608682	Possible ketoacyl reductase [Mycobacterium tuberculosis H37Rv]	55.4636	GFPLMLVAR	4.51745	2	502.292	1002.57	0.00010044	0.100183	49.74	0.000938358	22.2618
gi|15607483	Isoniazid inductible gene protein IniA [Mycobacterium tuberculosis H37Rv]	74.727	EAQQAVQQTALWQQVLGDGFNDLTADVDHDLR	4.47774	3	1194.58	3580.72	-0.000930688	-0.259917	62.19	3.65144e-05	11.9979
gi|15607483	Isoniazid inductible gene protein IniA [Mycobacterium tuberculosis H37Rv]	63.8723	LVLAAGPDGTTAAVDIPVDDISTDVR	4.46833	2	1291.17	2580.33	-0.000546642	-0.21185	75.63	0.000276544	20.5692
gi|15607483	Isoniazid inductible gene protein IniA [Mycobacterium tuberculosis H37Rv]	60.3089	RVGVIVELIDHTIAIAK	4.46569	3	616.375	1846.1	0.00025347	0.1373	36.37	0.00374357	40.3863
gi|15607484	Isoniazid inductible gene protein IniC [Mycobacterium tuberculosis H37Rv]	32.8556	ALLSVDR	4.45757	2	387.23	772.444	0.00018988	0.245817	41.52	0.0126022	45.6301
gi|15607484	Isoniazid inductible gene protein IniC [Mycobacterium tuberculosis H37Rv]	46.3143	MLSLLPSR	4.41989	2	458.768	915.521	-8.64386e-05	-0.0944146	37.49	7.90344e-05	15.3758
gi|15608468	Probable glycogen phosphorylase GlgP [Mycobacterium tuberculosis H37Rv]	25.2404	ANGVSLLHGR	4.40603	2	512.288	1022.56	-0.00110552	-1.08112	40.07	0.267341	124.683
gi|15607483	Isoniazid inductible gene protein IniA [Mycobacterium tuberculosis H37Rv]	60.7547	SQLLNSLLNLPAAR	4.3569	3	503.963	1508.87	0.000313908	0.208042	53.98	0.00312978	30.4399
gi|15607484	Isoniazid inductible gene protein IniC [Mycobacterium tuberculosis H37Rv]	34.4076	IALAGTLK	4.33977	2	393.758	785.501	0.000128335	0.16338	32.13	5.53518e-05	10.2818
gi|15607484	Isoniazid inductible gene protein IniC [Mycobacterium tuberculosis H37Rv]	31.9411	AAHPLNDPFTTR	4.23737	3	447.23	1338.67	0.000196729	0.146959	33.14	0.000575427	21.7058
gi|15842559	ketol-acid reductoisomerase [Mycobacterium tuberculosis CDC1551]	20.2415	RQNAEHPIEVVGK	4.19369	2	738.9	1475.79	0.00162041	1.098	46.97	0.343941	127.12
gi|15842789	hypothetical protein MT3297 [Mycobacterium tuberculosis CDC1551]	56.2996	AVDFDDEAGLDTAYLSGGAGDR	4.16253	2	1107.99	2213.97	0.000323393	0.146069	81.36	0.000180049	18.6556
gi|15607484	Isoniazid inductible gene protein IniC [Mycobacterium tuberculosis H37Rv]	41.2497	LLVPADGVPR	4.15055	2	518.811	1035.61	-0.000216293	-0.208856	34.51	7.72111e-06	7.65804
gi|15607484	Isoniazid inductible gene protein IniC [Mycobacterium tuberculosis H37Rv]	23.3524	ANVPITR	4.12769	2	385.73	769.445	1.98377e-05	0.0257819	37.62	0.000145969	15.7791
gi|15607392	Heat shock protein Hsp (heat-stress-induced ribosome-binding protein A) [Mycobacterium tuberculosis H37Rv]	54.4741	PVWDVEPWDR	4.05572	2	649.812	1297.61	0.000258372	0.199114	50.57	4.01526e-05	9.3717
gi|448824754	Fructose 1,6-bisphosphatase GlpX [Mycobacterium tuberculosis H37Rv]	20.2162	EGGDGAAVDAMR	4.02968	2	582.751	1163.49	0.000246255	0.211652	32.35	0.808936	118.639
gi|15607484	Isoniazid inductible gene protein IniC [Mycobacterium tuberculosis H37Rv]	18.3703	ADEIGAGR	3.99929	2	394.699	787.383	0.000104498	0.132716	49.14	0.00265594	36.0389
gi|15607392	Heat shock protein Hsp (heat-stress-induced ribosome-binding protein A) [Mycobacterium tuberculosis H37Rv]	49.7099	LPAHVTSEAIAASYDAGVLTVR	3.94689	2	1121.1	2240.18	-0.000525534	-0.234595	98.61	0.0029101	31.9477
gi|15607392	Heat shock protein Hsp (heat-stress-induced ribosome-binding protein A) [Mycobacterium tuberculosis H37Rv]	13.2683	APAETQAQR	3.74217	2	486.249	970.483	-0.000319414	-0.329129	61.81	0.000130063	13.2741
gi|15607483	Isoniazid inductible gene protein IniA [Mycobacterium tuberculosis H37Rv]	60.7133	SQLLNSLLNLPAAR	3.68894	2	755.441	1508.87	0.00020566	0.136301	65.44	0.00305077	27.139
gi|15607484	Isoniazid inductible gene protein IniC [Mycobacterium tuberculosis H37Rv]	58.1733	VDAVVFLLR	3.67125	2	516.316	1030.62	0.000350102	0.339701	64.39	0.00215949	25.6041
gi|15607392	Heat shock protein Hsp (heat-stress-induced ribosome-binding protein A) [Mycobacterium tuberculosis H37Rv]	66.2011	DFFGPAATTDWYRPVAGDFTPAAEIVKDGDDAVVR	3.6675	3	1257.28	3768.8	-0.00112405	-0.298251	55.57	0.00129287	26.5847
gi|15611000	ESX-1 secretion-associated protein EspE [Mycobacterium tuberculosis H37Rv]	19.366	KEDEEGVAEAER	3.66693	2	681.313	1360.61	-5.82828e-05	-0.0428358	55.82	0.0137099	53.3077
gi|15607484	Isoniazid inductible gene protein IniC [Mycobacterium tuberculosis H37Rv]	46.1603	TLNAADVALLK	3.62271	2	564.835	1127.65	-0.000220763	-0.195772	39.93	0.000149008	14.7014
gi|15607392	Heat shock protein Hsp (heat-stress-induced ribosome-binding protein A) [Mycobacterium tuberculosis H37Rv]	45.0461	MNNLALWSR	3.61837	2	552.785	1103.55	7.80097e-05	0.0706895	65.03	9.12388e-06	6.18481
gi|15607483	Isoniazid inductible gene protein IniA [Mycobacterium tuberculosis H37Rv]	27.4734	EIVNANAAHLQR	3.56952	2	668.36	1334.71	0.000178505	0.133741	68.48	0.00139593	20.6972
gi|15607392	Heat shock protein Hsp (heat-stress-induced ribosome-binding protein A) [Mycobacterium tuberculosis H37Rv]	58.5779	LELPGIDVDKDVNVELDPGQPVSR	3.51225	3	868.788	2603.34	-0.000788084	-0.30272	38.38	0.00366156	30.0658
gi|15608324	Possible exported protein [Mycobacterium tuberculosis H37Rv]	25.3901	LANDPTAPAPDK	3.48371	2	605.31	1208.6	0.00119722	0.990578	32.6	0.03077	55.2922
gi|15607484	Isoniazid inductible gene protein IniC [Mycobacterium tuberculosis H37Rv]	39.8561	IDAMLSANDVAK	3.4546	2	624.319	1246.62	0.000868545	0.696718	39.08	1.17043e-05	7.58803
gi|15607483	Isoniazid inductible gene protein IniA [Mycobacterium tuberculosis H37Rv]	40.1193	FLSEQVLSR	3.42874	2	539.798	1077.58	0.000227303	0.210938	56.79	2.72465e-05	9.11975
gi|15610152	Conserved hypothetical protein [Mycobacterium tuberculosis H37Rv]	53.2489	SVFATATGIGSWPGTAAR	3.40862	2	875.449	1748.88	-0.00138396	-0.791341	34.63	0.000241444	14.2497
gi|15607484	Isoniazid inductible gene protein IniC [Mycobacterium tuberculosis H37Rv]	56.815	STLVNALVGDDIAPTDATEATR	3.40161	2	1115.56	2229.11	0.000338579	0.15189	81.33	0.0023967	23.4465
gi|15607484	Isoniazid inductible gene protein IniC [Mycobacterium tuberculosis H37Rv]	35.9506	NVIDQQFAQR	3.39959	2	609.815	1217.62	0.00023288	0.191259	42.94	8.41661e-05	9.13035
gi|15607392	Heat shock protein Hsp (heat-stress-induced ribosome-binding protein A) [Mycobacterium tuberculosis H37Rv]	49.7099	LPAHVTSEAIAASYDAGVLTVR	3.36133	3	747.734	2240.18	-0.000773247	-0.345172	49.22	0.000547814	20.2381
gi|15607483	Isoniazid inductible gene protein IniA [Mycobacterium tuberculosis H37Rv]	54.6333	SLTESLQATIAAAQVAETERDNR	3.32161	3	825.421	2473.24	0.00137759	0.556998	33.01	0.000767595	20.7929
gi|15607491	Probable chaperone protein DnaK (heat shock protein 70) (heat shock 70 kDa protein) (HSP70) [Mycobacterium tuberculosis H37Rv]	12.2752	RREEADVR	3.27986	2	515.774	1029.53	0.000984469	0.95623	32.8	0.488235	129.587
gi|15607392	Heat shock protein Hsp (heat-stress-induced ribosome-binding protein A) [Mycobacterium tuberculosis H37Rv]	61.3199	DFFGPAATTDWYR	3.19616	2	773.852	1545.69	0.00064681	0.41846	49.69	0.00130985	19.6605
gi|15607392	Heat shock protein Hsp (heat-stress-induced ribosome-binding protein A) [Mycobacterium tuberculosis H37Rv]	67.432	DFFGPAATTDWYRPVAGDFTPAAEIVK	3.16972	3	981.485	2941.43	0.00566393	1.92557	32.18	1.73533e-06	3.37092
gi|15607392	Heat shock protein Hsp (heat-stress-induced ribosome-binding protein A) [Mycobacterium tuberculosis H37Rv]	11.665	GEHRDEHTQDAGDKDGR	3.16086	4	481.464	1921.83	-0.000365742	-0.19031	38.39	0.120105	72.6509
gi|15608549	Conserved lipoprotein LprG [Mycobacterium tuberculosis H37Rv]	28.5567	PLVEEATAQTK	3.14825	2	593.819	1185.62	-0.000764548	-0.644848	74.59	0.000755539	19.8032
gi|494691506	type II citrate synthase [Mycobacterium tuberculosis str. Haarlem/NITR202]	76.9205	SVGQPFLYPDNSLTLVENFLR	3.11496	2	1205.13	2408.24	0.00124992	0.519018	64.45	0.307322	71.5023
gi|15841985	ATP-dependent Clp protease proteolytic subunit [Mycobacterium tuberculosis CDC1551]	61.3997	LCAQILLLAAEDASK	3.08749	3	539.296	1614.87	0.00026537	0.16433	39.06	0.000668826	19.4447
gi|15607483	Isoniazid inductible gene protein IniA [Mycobacterium tuberculosis H37Rv]	46.7006	ELNEESNFPAIVK	2.96587	2	745.379	1488.74	-0.00198521	-1.33348	62.91	0.00177721	23.6181
gi|15610899	19 kDa lipoprotein antigen precursor LpqH [Mycobacterium tuberculosis H37Rv]	31.9039	ITGTATGVDMANPMSPVNK	2.94459	2	968.461	1934.91	-0.000475389	-0.245691	54.33	0.0013829	19.4489
gi|15608332	Unknown protein [Mycobacterium tuberculosis H37Rv]	65.6677	YHTPVSLIGWSLGGIFAR	2.93924	3	658.691	1973.05	-0.000280747	-0.142291	43.19	0.000230305	13.3232
gi|15608212	Probable conserved transmembrane protein [Mycobacterium tuberculosis H37Rv]	36.469	ATRPLTIDDVVTK	2.91804	2	714.907	1427.8	0.00045927	0.321663	40.41	0.000136574	11.6966
gi|15607484	Isoniazid inductible gene protein IniC [Mycobacterium tuberculosis H37Rv]	21.8405	IIGGSGTSAAAR	2.79416	2	530.79	1059.57	-0.000894841	-0.844535	78.45	0.00265776	18.654
gi|15607525	Probable endopeptidase ATP binding protein (chain B) ClpB (ClpB protein) (heat shock protein F84.1) [Mycobacterium tuberculosis H37Rv]	76.9595	AHPDVFDVLLQVLDEGR	2.77586	3	641.671	1921.99	0.000521528	0.271348	34.99	0.0210768	43.1029
gi|15607483	Isoniazid inductible gene protein IniA [Mycobacterium tuberculosis H37Rv]	34.2961	AGVLGEIR	2.72504	2	407.743	813.471	0.000282591	0.347389	51.97	8.57659e-05	9.68299
gi|494691506	type II citrate synthase [Mycobacterium tuberculosis str. Haarlem/NITR202]	76.9205	SVGQPFLYPDNSLTLVENFLR	2.69243	3	803.754	2408.24	0.00168057	0.697844	43.46	0.324769	70.1012
gi|15608605	Probable acyl-CoA dehydrogenase FadE15 [Mycobacterium tuberculosis H37Rv]	65.6265	ALQFVLAQVTHTVENIDPSLKPQAELLR	2.68583	3	1044.25	3129.72	5.64353e-07	0.000180321	45.09	0.00529262	24.0942
gi|248681	MMP=19 kda major membrane protein [Mycobacterium tuberculosis, Erdman strain no.107, Peptide, 143 aa]	20.1252	LEDEMK	2.65242	2	382.679	763.343	0.000448382	0.587393	41.63	0.00317305	20.2408
gi|15607483	Isoniazid inductible gene protein IniA [Mycobacterium tuberculosis H37Rv]	28.964	SEALADDVAR	2.62911	2	523.759	1045.5	-0.0010183	-0.973983	41.59	0.0028442	22.9646
gi|15609190	Probable transmembrane protein FxsA [Mycobacterium tuberculosis H37Rv]	48.163	LLWLR	2.62257	2	350.729	699.443	-9.92746e-05	-0.141934	32.06	0.00145176	15.2334
gi|15607708	Possible cytochrome P450 135B1 Cyp135B1 [Mycobacterium tuberculosis H37Rv]	71.7861	LLNVGPWATLALANPSLLNNR	2.61759	3	749.758	2246.25	-0.000750922	-0.3343	53.51	9.48311e-05	9.1135
gi|15607708	Possible cytochrome P450 135B1 Cyp135B1 [Mycobacterium tuberculosis H37Rv]	71.7861	LLNVGPWATLALANPSLLNNR	2.57457	2	1124.13	2246.25	-0.000939616	-0.418304	66.95	0.00100371	14.0654
gi|15609395	Possible transcriptional regulatory protein [Mycobacterium tuberculosis H37Rv]	34.1514	LMAQAFGASR	2.56664	2	526.271	1050.53	7.41395e-05	0.0705736	70.78	0.00245865	17.8305
gi|15610099	Possible glycosyl transferase [Mycobacterium tuberculosis H37Rv]	33.8899	ISLSVSAR	2.55582	2	416.748	831.481	6.14988e-05	0.073963	39.28	0.0197963	40.1557
gi|15608619	Probable membrane protein [Mycobacterium tuberculosis H37Rv]	18.8371	MVAAQEAAK	2.51978	2	459.739	917.464	-0.000231319	-0.252129	41.56	0.24252	90.8348
gi|15611000	ESX-1 secretion-associated protein EspE [Mycobacterium tuberculosis H37Rv]	76.0598	MGLAIPGTNWIGQAAEAYLNQNIAQQLR	2.50051	3	1019.86	3056.55	-0.00150272	-0.491639	45.51	0.00010809	7.47024
gi|248681	MMP=19 kda major membrane protein [Mycobacterium tuberculosis, Erdman strain no.107, Peptide, 143 aa]	22.2522	PTFDTR	2.49805	2	368.685	735.355	-0.000348299	-0.473647	32.52	0.00307724	22.3959
gi|15608605	Probable acyl-CoA dehydrogenase FadE15 [Mycobacterium tuberculosis H37Rv]	65.6265	ALQFVLAQVTHTVENIDPSLKPQAELLR	2.49549	4	783.437	3129.72	-0.000779045	-0.248919	33.91	0.000492706	11.8924
gi|15840357	phosphate ABC transporter substrate-binding protein [Mycobacterium tuberculosis CDC1551]	59.2605	GLMNIALAISAQQVNYNLPGVSEHLK	2.46379	3	932.829	2795.47	0.00152653	0.546074	60.99	0.0323144	39.9869
gi|15608317	Probable ferredoxin FdxC [Mycobacterium tuberculosis H37Rv]	44.5531	TYTIAEPCVDIK	2.4594	2	705.352	1408.69	-0.000626688	-0.444872	49	0.00109483	13.6026
gi|15609812	Conserved hypothetical protein [Mycobacterium tuberculosis H37Rv]	68.2543	VAHGLPAATPWDIGGPQPVVQQLVALGAIR	2.43885	4	758.699	3030.77	0.0883951	29.1668	39.53	0.000333837	12.9726
gi|15611000	ESX-1 secretion-associated protein EspE [Mycobacterium tuberculosis H37Rv]	24.6422	EDEEGVAEAER	2.42107	2	617.265	1232.52	2.42465e-05	0.0196724	58.48	0.000675702	15.89
gi|15609761	Universal stress protein family protein [Mycobacterium tuberculosis H37Rv]	19.1272	EAQSAVEAAGK	2.41981	2	530.767	1059.52	-0.000276048	-0.260541	56.65	0.0202824	36.8219
gi|15841743	TetR family transcriptional regulator [Mycobacterium tuberculosis CDC1551]	58.8558	SIMASMLTSHIADVLR	2.41301	3	582.307	1743.9	-0.000515748	-0.295744	32.04	0.0165378	27.4552
gi|15609520	Phenyloxazoline synthase MbtB (phenyloxazoline synthetase) [Mycobacterium tuberculosis H37Rv]	69.9288	FLLNLPLFSR	2.40408	2	610.364	1218.71	0.000292779	0.240236	37.56	0.00255635	17.953
gi|15609153	Hypothetical protein Rv2016 [Mycobacterium tuberculosis H37Rv]	52.7358	FLAALVGTIR	2.39267	2	530.829	1059.64	-2.2172e-05	-0.020924	49.24	0.0063908	20.9239
gi|31794773	ATP-dependent Clp protease ATP-binding subunit CLPC [Mycobacterium bovis AF2122/97]	21.5161	NLTAAAMEGK	2.35041	2	511.253	1020.49	0.000149516	0.146514	42.83	0.0635065	44.0729
gi|15840357	phosphate ABC transporter substrate-binding protein [Mycobacterium tuberculosis CDC1551]	33.3751	VLAAMYQGTIK	2.34849	2	605.829	1209.64	0.000334336	0.276392	64.57	0.000726828	13.9115
gi|15611000	ESX-1 secretion-associated protein EspE [Mycobacterium tuberculosis H37Rv]	29.3357	AQVMGDLDK	2.34765	2	488.742	975.469	-0.0002023	-0.207387	34.49	0.00201407	19.6818
gi|15607428	ESAT-6 like protein EsxG (conserved protein TB9.8) [Mycobacterium tuberculosis H37Rv]	19.7864	FVAAAAK	2.34655	2	339.203	676.391	0.000221892	0.328053	32.7	0.0173872	36.5898
gi|15609761	Universal stress protein family protein [Mycobacterium tuberculosis H37Rv]	30.4718	VYPITTHTGIAR	2.33532	2	664.87	1327.72	-0.00029635	-0.223202	50.28	0.00116703	16.122
gi|248681	MMP=19 kda major membrane protein [Mycobacterium tuberculosis, Erdman strain no.107, Peptide, 143 aa]	31.5366	DGQLTIK	2.29592	2	387.721	773.428	-0.000280256	-0.362356	48.03	0.00499362	23.6018
gi|15840602	pterin-4-alpha-carbinolamine dehydratase [Mycobacterium tuberculosis CDC1551]	57.0961	FPTFMAGIDAVR	2.29539	2	662.84	1323.66	0.000182436	0.137827	64.38	4.14073e-05	5.72123
gi|15840395	cation transporter E1-E2 family ATPase [Mycobacterium tuberculosis CDC1551]	48.9748	ATAVGADTALAQIVR	2.29488	2	728.909	1455.8	-0.00106174	-0.729316	100.71	0.00987107	29.6287
gi|15607186	Possible oxidoreductase [Mycobacterium tuberculosis H37Rv]	23.0194	SAVLSTHCSTVGR	2.29122	2	687.844	1373.67	0.000656637	0.478015	41.96	0.0590701	48.0472
gi|15609968	Probable enoyl-CoA hydratase EchA16 (enoyl hydrase) (unsaturated acyl-CoA hydratase) (crotonase) [Mycobacterium tuberculosis H37Rv]	60.6335	VGLLPTWGLSVR	2.26741	2	649.385	1296.76	-0.000213184	-0.164398	33.06	0.0101124	28.2921
gi|15608980	Probable inosine-5'-monophosphate dehydrogenase GuaB1(imp dehydrogenase) (IMPDH) (IMPD) [Mycobacterium tuberculosis H37Rv]	18.9441	MAETVAR	2.2508	2	389.2	776.385	0.000197512	0.254399	55	0.0303764	41.733
gi|15609169	Conserved protein Acg [Mycobacterium tuberculosis H37Rv]	23.5378	VAMAAAGTTANVER	2.23118	2	689.344	1376.67	0.00204381	1.4846	48.48	0.0103063	27.0037
gi|15609760	Universal stress protein family protein TB31.7 [Mycobacterium tuberculosis H37Rv]	49.4003	AGPPTVHSEIVPAAAVPTLVDMSK	2.22833	3	801.758	2402.25	-0.000767527	-0.319503	35.92	0.000138841	9.48854
gi|15608468	Probable glycogen phosphorylase GlgP [Mycobacterium tuberculosis H37Rv]	21.5161	HTLQTLGPK	2.22735	2	497.787	993.56	-0.000344348	-0.34658	40.71	0.10875	53.4388
gi|15609614	Probable macrolide-transport ATP-binding protein ABC transporter [Mycobacterium tuberculosis H37Rv]	19.5909	YEEMAAEAEK	2.22436	2	593.75	1185.49	-5.73402e-05	-0.0483685	52.53	0.0157368	26.2478
gi|494693461	D-3-phosphoglycerate dehydrogenase [Mycobacterium tuberculosis str. Haarlem/NITR202]	74.2313	DFLLAAVPEADALLVR	2.22303	3	585.665	1753.97	0.0117158	6.67963	32.3	0.000115464	9.00471
gi|15607186	Possible oxidoreductase [Mycobacterium tuberculosis H37Rv]	24.6009	QKDYDEYGYR	2.21801	2	668.794	1335.57	-0.00020778	-0.155573	37.95	0.0455292	35.1601
gi|15609614	Probable macrolide-transport ATP-binding protein ABC transporter [Mycobacterium tuberculosis H37Rv]	70.9586	TVWEVVSDGLDYIQVGQTEVPSR	2.20606	3	859.766	2576.28	0.00148473	0.576309	39.88	0.018457	30.8718
gi|15609766	Conserved protein [Mycobacterium tuberculosis H37Rv]	56.7364	GSGLAAQGLAEVCAALR	2.19482	2	822.431	1642.85	0.00182537	1.1111	56.49	0.056075	44.829
gi|15840395	cation transporter E1-E2 family ATPase [Mycobacterium tuberculosis CDC1551]	42.5035	GAELGILVK	2.19358	2	450.282	898.548	-0.000346233	-0.385325	55.65	0.0159629	28.1886
gi|15607947	Conserved hypothetical protein [Mycobacterium tuberculosis H37Rv]	65.7496	QVVLALADWLR	2.18902	2	642.377	1282.74	0.000208875	0.162835	37.6	0.00799186	24.9836
gi|15608157	Probable ribose-phosphate pyrophosphokinase PrsA (phosphoribosyl pyrophosphate synthetase) (PRPP synthetase) [Mycobacterium tuberculosis H37Rv]	57.8163	WADALGGVPLAFIHK	2.18823	3	532.296	1593.87	0.000431634	0.270809	38.5	0.00686251	22.5757
gi|15609296	Conserved protein [Mycobacterium tuberculosis H37Rv]	76.9595	LPEPLAMLSPDEGLLTAGWATLR	2.1852	2	1226.15	2450.29	0.00130029	0.530667	71.13	0.000986725	13.6835
gi|15609807	Conserved hypothetical protein [Mycobacterium tuberculosis H37Rv]	17.8155	HPTVSPVR	2.18381	2	446.754	891.492	-0.000205243	-0.230224	36.71	0.0559603	45.0839
gi|15608917	Possible integral membrane protein [Mycobacterium tuberculosis H37Rv]	73.7332	SAVSGIEGLLTWLGGGHWR	2.17088	3	666.018	1995.03	0.000469767	0.235469	38.07	0.000661075	11.9259
gi|15607483	Isoniazid inductible gene protein IniA [Mycobacterium tuberculosis H37Rv]	66.6925	SFADAGLDSVLSAELSPHVMGTDFGR	2.16833	3	893.756	2678.25	-0.0179622	-6.70666	73.59	0.00095815	12.1123
gi|15608086	Probable glucose-6-phosphate isomerase Pgi (GPI) (phosphoglucose isomerase) (phosphohexose isomerase) (phi) [Mycobacterium tuberculosis H37Rv]	75.6847	DAFADFLAGFHIIDR	2.16295	3	569.955	1706.84	0.000212437	0.124462	35.79	2.28319e-06	2.6887
gi|15608508	Probable conserved lipoprotein LprF [Mycobacterium tuberculosis H37Rv]	69.4786	LPITLWIVDTNASTPAPAANLVR	2.16227	3	811.789	2432.34	0.00097528	0.400963	48.77	0.00483647	25.0868
gi|490000284	acyl-CoA dehydrogenase fadE12 [Mycobacterium tuberculosis]	69.1919	LRPALFVVPTDAPGFSYTPIEMELVSPER	2.15798	3	1077.89	3230.65	-0.0216106	-6.68921	43.77	0.00037083	10.0075
gi|15841892	peptide synthetase [Mycobacterium tuberculosis CDC1551]	75.9344	ALAAILADVLEVGEVGR	2.15783	3	565.993	1694.96	0.000186071	0.109779	54.23	0.00231897	17.9997
gi|15609605	Conserved protein [Mycobacterium tuberculosis H37Rv]	76.9205	GAESAAPLGVAAASSAFEQGELVDGLISAIR	2.13898	3	986.514	2956.52	0.0053609	1.81325	42.17	0.302262	58.2779
gi|15610276	Probable acyl-CoA dehydrogenase FadE23 [Mycobacterium tuberculosis H37Rv]	17.5689	MASDVTCK	2.13166	2	456.202	910.389	0.000442515	0.486073	45.22	0.0392248	42.6954
gi|248681	MMP=19 kda major membrane protein [Mycobacterium tuberculosis, Erdman strain no.107, Peptide, 143 aa]	26.4585	ATTLPVQR	2.13116	2	443.261	884.508	-7.77682e-05	-0.0879226	33.05	0.000996374	13.7809
gi|15840357	phosphate ABC transporter substrate-binding protein [Mycobacterium tuberculosis CDC1551]	72.7005	DAATAQTLQAFLHWAITDGNK	2.11572	3	758.051	2271.13	0.00176474	0.777033	40.29	0.000321897	8.33238
gi|15609760	Universal stress protein family protein TB31.7 [Mycobacterium tuberculosis H37Rv]	27.1029	TPVIVAR	2.10944	2	378.242	754.47	0.000200339	0.265536	34.52	0.00694452	21.3894
gi|15610070	Phenolpthiocerol synthesis type-I polyketide synthase PpsC [Mycobacterium tuberculosis H37Rv]	20.0197	IYTTAGSDAK	2.10627	2	513.757	1025.5	-0.00358292	-3.49382	43.37	0.0375797	39.1826
gi|15607993	Probable pyruvate or indole-3-pyruvate decarboxylase Pdc [Mycobacterium tuberculosis H37Rv]	72.7819	LPQGVTFIGQPLWGSIGYTLPAAVGAAVAHPDR	2.10282	3	1120.59	3358.76	-0.0227636	-6.77734	47.64	0.00019272	8.14115
gi|15608071	Transmembrane serine/threonine-protein kinase D PknD (protein kinase D) (STPK D) [Mycobacterium tuberculosis H37Rv]	27.0653	GGMGEVYEAEDTR	2.10119	2	715.299	1428.58	-3.73345e-06	-0.00261339	62.69	0.0310632	35.5029
gi|15608788	Probable phenylalanyl-tRNA synthetase, beta chain PheT [Mycobacterium tuberculosis H37Rv]	67.8013	FALRPVIGIDPAAVSPWWLQR	2.09733	3	798.115	2391.32	0.000729283	0.304971	44.08	0.000399608	9.61176
gi|15607364	Probable aldehyde dehydrogenase [Mycobacterium tuberculosis H37Rv]	35.8366	WTKPSTSDVIEVR	2.09368	2	759.401	1516.79	-0.00120718	-0.795878	53.09	0.0146206	25.3357
gi|15840950	hypothetical protein MT1534 [Mycobacterium tuberculosis CDC1551]	55.3863	LLDDLDVPVSVR	2.0702	2	670.875	1339.73	0.000250391	0.186896	60.27	0.0326897	32.9479
gi|15607709	Conserved protein [Mycobacterium tuberculosis H37Rv]	17.3699	GATIDQPDHR	2.06759	2	555.27	1108.53	0.000203321	0.183416	59.12	0.050736	38.4279
gi|15609296	Conserved protein [Mycobacterium tuberculosis H37Rv]	76.9595	LPEPLAMLSPDEGLLTAGWATLR	2.06391	3	817.771	2450.29	0.00393356	1.60535	42.17	0.0301495	32.6538
gi|15609761	Universal stress protein family protein [Mycobacterium tuberculosis H37Rv]	34.885	GPAGPVLVEASR	2.05548	2	576.821	1151.63	-0.00304513	-2.64419	53.29	0.000444252	8.66276
gi|15607580	Probable dehydrogenase/reductase [Mycobacterium tuberculosis H37Rv]	19.5661	AAADALR	2.05143	2	344.193	686.371	0.000291887	0.425262	40.9	0.0270897	36.7092
gi|15608246	3-beta-hydroxysteroid dehydrogenase [Mycobacterium tuberculosis H37Rv]	33.4887	FNDLYTETK	2.05068	2	565.772	1129.53	4.73839e-05	0.0419501	67.99	0.000972744	13.2358
gi|248681	MMP=19 kda major membrane protein [Mycobacterium tuberculosis, Erdman strain no.107, Peptide, 143 aa]	45.1581	AELPGVDPDKDVDIMVR	2.03967	2	942.972	1883.93	3.25148e-06	0.0017259	51.39	0.0343567	32.8622
gi|15607492	Probable GrpE protein (HSP-70 cofactor) [Mycobacterium tuberculosis H37Rv]	24.9013	TDGNQKPDGNSGEQVTVTDKR	2.03625	3	763.363	2287.07	-0.000200688	-0.0877492	45.26	0.0124917	23.6626
gi|15611000	ESX-1 secretion-associated protein EspE [Mycobacterium tuberculosis H37Rv]	24.8631	APIDAGTAASQR	2.03599	2	579.299	1156.58	-0.000175963	-0.152141	84.59	0.00616365	19.8788
gi|15840037	50S ribosomal protein L33 [Mycobacterium tuberculosis CDC1551]	20.1252	ASSTDVRPK	2.02072	2	501.772	1001.53	0.015093	15.0702	38.65	0.0115811	25.2781
gi|15608886	Unknown protein [Mycobacterium tuberculosis H37Rv]	17.5014	VASDAGATAQER	2.01357	2	588.286	1174.56	-0.000319453	-0.271977	98.34	0.0140592	28.3301
gi|15609766	Conserved protein [Mycobacterium tuberculosis H37Rv]	74.2313	ADEALPFAAIAVGAALVR	2.0135	2	877.994	1753.97	0.000645787	0.368185	86.23	0.000117443	6.33408
gi|1333784	unnamed protein product [Mycobacterium tuberculosis]	38.6538	PQFYFR	2.00864	2	429.219	856.424	0.000463189	0.540842	40.63	0.000224144	6.82342
gi|15609435	Conserved protein [Mycobacterium tuberculosis H37Rv]	61.3601	IVIAYSPLAQGLLGGK	2.00002	2	800.477	1598.94	0.000292993	0.183242	68.89	0.0601534	35.5605
gi|15840395	cation transporter E1-E2 family ATPase [Mycobacterium tuberculosis CDC1551]	46.2757	AAVDESMLTGESVPVEK	1.99729	2	881.432	1760.85	-0.000984732	-0.559236	44.58	0.000371821	9.67993
gi|15609142	Universal stress protein family protein [Mycobacterium tuberculosis H37Rv]	47.9699	GLLGSVSSSLVR	1.98674	3	392.231	1173.67	-0.000437049	-0.372377	33.11	0.00244459	14.5162
gi|15608150	Probable dimethyladenosine transferase KsgA (S-adenosylmethionine-6-N', N'-adenosyl(rRNA) dimethyltransferase) (16S rRNA dimethylase) (high level kasugamycin resistance protein KsgA) (kasugamycin dimethyltransferase) [Mycobacterium tuberculosis H37R	38.4346	LLAASIDPAR	1.98486	2	513.801	1025.59	0.000198076	0.193134	57.85	0.000519426	11.7939
gi|15840357	phosphate ABC transporter substrate-binding protein [Mycobacterium tuberculosis CDC1551]	64.8923	GLMNIALAISAQQVNYNLPGVSEHLK	1.98324	4	695.875	2779.47	0.00172425	0.620353	43.56	0.00340412	16.5234
gi|15608324	Possible exported protein [Mycobacterium tuberculosis H37Rv]	32.0491	VVYALGGAR	1.98319	2	453.264	904.513	1.22924e-06	0.00135901	40.5	0.00348432	15.2547
gi|15840078	enoyl-CoA hydratase [Mycobacterium tuberculosis CDC1551]	65.6677	LSALHQWGLPESAALDLEFASIAR	1.9805	2	1298.18	2594.35	5.79694e-05	0.0223445	37.95	0.0025419	16.1714
gi|15610449	Probable adenosine deaminase Add (adenosine aminohydrolase) [Mycobacterium tuberculosis H37Rv]	18.1165	VTVNTDNR	1.97988	2	459.735	917.456	-0.000594592	-0.648087	51.5	0.203349	64.059
gi|15609542	Conserved protein [Mycobacterium tuberculosis H37Rv]	19.0075	HLQNTQETLR	1.97726	2	620.326	1238.64	-3.44808e-05	-0.0278377	62.88	0.0387869	35.6667
gi|15609510	Probable chaperone protein DnaJ2 [Mycobacterium tuberculosis H37Rv]	17.7435	GEVQTVQR	1.96995	2	458.746	915.478	0.000222579	0.243129	46.04	0.0500926	38.4885
gi|15609760	Universal stress protein family protein TB31.7 [Mycobacterium tuberculosis H37Rv]	59.4224	DAVLMVVGCLGSGR	1.96401	2	717.366	1432.72	0.00126691	0.884269	62.44	0.0133085	19.7225
gi|15609766	Conserved protein [Mycobacterium tuberculosis H37Rv]	70.8347	LSDYPYVVPLIDLEMR	1.96099	2	962.001	1921.99	0.00116917	0.608311	43.89	0.000755328	9.33337
gi|15609766	Conserved protein [Mycobacterium tuberculosis H37Rv]	55.9828	LVDAADPEVVFVSGEVR	1.96041	3	601.316	1800.93	0.00132267	0.734439	32.42	0.000659974	11.1976
gi|15610525	Probable 3-hydroxyacyl-thioester dehydratase HtdY [Mycobacterium tuberculosis H37Rv]	73.4852	GCDPESGSLVAETLTTLVLR	1.95937	3	706.697	2117.07	0.00126688	0.598412	46.88	0.000122995	7.08679
gi|516057204	polyketide synthase [Mycobacterium tuberculosis]	54.4741	LSYFLDLR	1.95458	2	513.785	1025.55	0.000132655	0.129349	45	0.0100388	20.3563
gi|15609766	Conserved protein [Mycobacterium tuberculosis H37Rv]	18.7547	AVADHLTR	1.95364	2	441.743	881.472	9.84868e-05	0.11173	43.4	0.00460652	14.7067
gi|15609386	Probable glycerol-3-phosphate dehydrogenase GlpD1 [Mycobacterium tuberculosis H37Rv]	37.6891	VLAGTPAATLPR	1.95017	2	583.848	1165.68	0.000226149	0.194006	47.62	0.00191417	16.4139
gi|15609761	Universal stress protein family protein [Mycobacterium tuberculosis H37Rv]	46.5074	VQLAVIGGGEAGQLAR	1.94596	2	769.936	1537.86	-0.000281786	-0.183233	95.44	0.00317872	14.6939
gi|15841989	ribose-5-phosphate isomerase B [Mycobacterium tuberculosis CDC1551]	75.6427	MHTVAEALAIVDAFVTTPWSK	1.94475	3	768.397	2302.17	0.000920374	0.399786	34.39	0.00223627	15.6105
gi|15608401	Conserved protein [Mycobacterium tuberculosis H37Rv]	21.3069	PVQPHDPDYAR	1.94438	3	432.211	1293.61	0.000554426	0.428588	39.89	0.0799565	46.4113
gi|15840357	phosphate ABC transporter substrate-binding protein [Mycobacterium tuberculosis CDC1551]	64.8923	GLMNIALAISAQQVNYNLPGVSEHLK	1.94204	3	927.496	2779.47	-0.00137043	-0.493053	55.05	0.00311111	16.4971
gi|15609760	Universal stress protein family protein TB31.7 [Mycobacterium tuberculosis H37Rv]	60.6335	GGYAGMLVGSVGETVAQLAR	1.94099	2	976.501	1950.99	0.00368753	1.89009	55.41	0.0706105	36.2201
gi|494692162	hypothetical protein I917_11380 [Mycobacterium tuberculosis str. Haarlem/NITR202]	22.5733	HPVTGQPFSDK	1.94075	2	606.804	1211.59	0.000689051	0.568714	32.07	0.00601564	20.7204
gi|15610266	Triacylglycerol synthase (diacylglycerol acyltransferase) Tgs1 [Mycobacterium tuberculosis H37Rv]	39.2886	VPLADVEQVCR	1.94025	2	643.332	1284.65	7.62575e-07	0.000593605	59.58	0.000565352	10.6698
gi|15609614	Probable macrolide-transport ATP-binding protein ABC transporter [Mycobacterium tuberculosis H37Rv]	62.41	VILDDVTLSFYPGAK	1.93715	3	546.631	1636.87	0.000246017	0.150297	32.08	0.00988488	21.3212
gi|15840357	phosphate ABC transporter substrate-binding protein [Mycobacterium tuberculosis CDC1551]	39.3267	VLAAMYQGTIK	1.93708	2	597.831	1193.65	0.000132796	0.111252	74.63	0.000500617	8.3319
gi|15607525	Probable endopeptidase ATP binding protein (chain B) ClpB (ClpB protein) (heat shock protein F84.1) [Mycobacterium tuberculosis H37Rv]	29.8039	MDSFNPTTK	1.93656	2	520.739	1039.46	-0.000168465	-0.16207	44.29	0.00468776	16.7518
gi|15607361	Probable esterase LipC [Mycobacterium tuberculosis H37Rv]	48.7061	FVDFLER	1.93401	2	463.242	924.47	-0.000400393	-0.433105	34.36	0.000207162	7.66579
gi|15610427	Probable transcriptional regulatory protein LrpA (Lrp/AsnC-family) [Mycobacterium tuberculosis H37Rv]	74.2313	INPEAVGHLLSAFVAITPLDPSQPDDAPAR	1.93085	3	1037.87	3110.6	-0.000841601	-0.270559	44.35	0.00147436	13.126
gi|15609435	Conserved protein [Mycobacterium tuberculosis H37Rv]	43.1881	FLTDMVR	1.91397	2	441.231	880.448	0.000537182	0.610124	32.36	1.39189e-05	3.79921
gi|15609766	Conserved protein [Mycobacterium tuberculosis H37Rv]	56.179	DADMLSELGEPVDR	1.91127	2	773.857	1545.7	0.000846161	0.54743	47.88	0.000330211	7.95273
gi|15608625	Conserved membrane protein [Mycobacterium tuberculosis H37Rv]	36.0238	LDGQVWTAR	1.91035	2	523.275	1044.54	0.000292169	0.279712	51.81	0.00735525	19.3375
gi|15609510	Probable chaperone protein DnaJ2 [Mycobacterium tuberculosis H37Rv]	40.0821	LDLEECATGVTK	1.90867	2	668.327	1334.64	0.00159208	1.19289	70.44	0.00181921	13.8778
gi|15610835	Conserved protein [Mycobacterium tuberculosis H37Rv]	39.2163	FPAYLLTAHK	1.90554	3	387.554	1159.64	0.000229199	0.197647	41.04	0.000436302	8.81237
gi|15610277	Probable NADPH quinone oxidoreductase FadB4 (NADPH:quinone reductase) (zeta-crystallin) [Mycobacterium tuberculosis H37Rv]	76.018	LPPPEPVVYPLDQAAAAIASLENR	1.9052	2	1266.18	2530.34	-0.00345363	-1.36489	34.75	0.00234143	15.676
gi|15609433	Probable haloalkane dehalogenase [Mycobacterium tuberculosis H37Rv]	48.8207	LVVANGFLPAAQGR	1.90496	2	706.904	1411.79	-0.000692471	-0.49049	65.74	0.00476935	14.5483
gi|15610077	Probable multifunctional mycocerosic acid synthase membrane-associated Mas [Mycobacterium tuberculosis H37Rv]	36.8028	VGGFSEGGCWR	1.90488	2	606.267	1210.52	-0.000198465	-0.16395	54.21	0.000147001	7.44198
gi|15608284	Probable short-chain type dehydrogenase/reductase [Mycobacterium tuberculosis H37Rv]	65.8322	IVDINLVGTFNVLR	1.90487	3	524.975	1571.9	0.000189746	0.120711	48.19	0.00598228	18.7923
gi|15608246	3-beta-hydroxysteroid dehydrogenase [Mycobacterium tuberculosis H37Rv]	72.9475	VLVTGGAGFVGANLVTTLLDR	1.89921	3	691.729	2072.16	0.000789607	0.381054	61	0.000211156	6.48449
gi|15607525	Probable endopeptidase ATP binding protein (chain B) ClpB (ClpB protein) (heat shock protein F84.1) [Mycobacterium tuberculosis H37Rv]	76.8404	PAHLLMALLTQNDGIAAPLLEAVGVEPATVR	1.89843	3	1060.92	3179.74	0.00203528	0.640079	41.36	0.00540159	17.2775
gi|248681	MMP=19 kda major membrane protein [Mycobacterium tuberculosis, Erdman strain no.107, Peptide, 143 aa]	28.264	DGQLTIK	1.89735	2	387.721	773.428	-0.00039914	-0.516066	43.91	0.0042279	17.7131
gi|15610070	Phenolpthiocerol synthesis type-I polyketide synthase PpsC [Mycobacterium tuberculosis H37Rv]	25.9427	AVGSLAAAGDR	1.89539	2	494.264	986.514	-0.000400769	-0.406247	36.32	0.176835	59.7579
gi|15607491	Probable chaperone protein DnaK (heat shock protein 70) (heat shock 70 kDa protein) (HSP70) [Mycobacterium tuberculosis H37Rv]	21.9172	VDAAVAEAK	1.89398	2	437.237	872.46	-0.000266179	-0.30509	58.29	0.0608713	34.7945
gi|248681	MMP=19 kda major membrane protein [Mycobacterium tuberculosis, Erdman strain no.107, Peptide, 143 aa]	44.5531	SEFAYGSFVR	1.89106	2	581.78	1161.54	-0.000546951	-0.470882	57.54	8.76548e-05	5.34401
gi|15840395	cation transporter E1-E2 family ATPase [Mycobacterium tuberculosis CDC1551]	22.3928	LVEQAQGDKAPVQR	1.89101	3	513.614	1537.82	-0.000339858	-0.221	34.39	0.0106711	22.303
gi|15609435	Conserved protein [Mycobacterium tuberculosis H37Rv]	59.0583	VFPVAPFPAVIK	1.88272	2	642.89	1283.76	0.000250926	0.195461	34.24	0.000532837	9.09112
gi|15609009	Possible L-lactate dehydrogenase (cytochrome) LldD2 [Mycobacterium tuberculosis H37Rv]	42.9976	LGPIGAPT	1.88177	2	363.213	724.412	0.000158097	0.218242	40.63	0.000236332	7.9611
gi|15610919	Probable O-antigen/lipopolysaccharide transport integral membrane protein ABC transporter RfbD [Mycobacterium tuberculosis H37Rv]	73.6099	WSSIVELNPLLHYLDIVR	1.88157	3	723.069	2166.18	0.00125379	0.5788	33.46	6.26003e-05	5.5863
gi|15607576	Putative conserved ATPase [Mycobacterium tuberculosis H37Rv]	70.3811	VVAALLTELDGIDPLR	1.8726	3	565.661	1693.96	0.000374493	0.221075	48.91	0.00681648	18.8407
gi|15610077	Probable multifunctional mycocerosic acid synthase membrane-associated Mas [Mycobacterium tuberculosis H37Rv]	67.021	IHPALLDACFQSVGAGVQAGTATGGLLLPLGVR	1.87218	3	1087.26	3258.75	4.02749e-05	0.012359	37.19	0.014996	22.2326
gi|15610364	Conserved hypothetical protein [Mycobacterium tuberculosis H37Rv]	18.1165	TADDTDPTER	1.8685	2	560.741	1119.47	0.000167896	0.149978	45.38	0.169337	57.928
gi|15840357	phosphate ABC transporter substrate-binding protein [Mycobacterium tuberculosis CDC1551]	61.9284	SDGSGDTFLFTQYLSK	1.86793	3	589.281	1764.82	0.000843275	0.477825	57.78	0.000780929	11.181
gi|15607720	Conserved protein [Mycobacterium tuberculosis H37Rv]	18.5745	AAQAYGVK	1.86766	2	404.222	806.429	0.000649493	0.805395	55.75	0.196754	60.863
gi|494691496	phosphoserine aminotransferase [Mycobacterium tuberculosis str. Haarlem/NITR202]	35.0687	LYSWAQER	1.86497	2	526.762	1051.51	0.000538761	0.512369	34.43	0.00095748	9.48536
gi|15610899	19 kDa lipoprotein antigen precursor LpqH [Mycobacterium tuberculosis H37Rv]	44.0196	ITGTATGVDMANPMSPVNK	1.86371	2	952.466	1902.92	-0.000105687	-0.0555393	83.18	0.00124369	11.0118
gi|15610573	Possible conserved transmembrane protein [Mycobacterium tuberculosis H37Rv]	55.1908	GPIPAGWYPDPSGAGLR	1.86123	2	855.934	1709.85	5.30529e-05	0.0310278	49.91	0.00582049	16.2262
gi|15610936	Polyketide synthase Pks13 [Mycobacterium tuberculosis H37Rv]	19.2903	AQAELLHGK	1.8603	2	483.772	965.529	-0.000536822	-0.555987	48	0.175767	59.2258
gi|15610970	SERYL-tRNA synthetase SerS (serine--tRNA ligase) (SERRS) (serine translase) [Mycobacterium tuberculosis H37Rv]	72.1195	GALLQLGLLQLALK	1.8594	3	484.317	1449.93	3.64218e-06	0.00251197	68.51	0.00257109	14.3366
gi|31794112	phenolpthiocerol synthesis type-I polyketide synthase PPSE [Mycobacterium bovis AF2122/97]	47.3499	RPAVPHLVSLPGYPFAR	1.85933	4	470.019	1876.05	-0.000672944	-0.358703	33.3	0.0339238	29.6008
gi|15607424	ESX conserved component EccB3. ESX-3 type VII secretion system protein. Possible membrane protein [Mycobacterium tuberculosis H37Rv]	20.5532	PVSAEGGYR	1.85923	2	468.233	934.451	-0.00011537	-0.123463	40.6	0.128982	46.7179
gi|15842284	cytoplasmic protein, 35 kDa [Mycobacterium tuberculosis CDC1551]	53.4828	QALTLADQATAAGDAAK	1.85859	2	799.906	1597.8	0.00213708	1.33752	43.46	0.00906063	17.5063
gi|15609393	Conserved hypothetical protein [Mycobacterium tuberculosis H37Rv]	38.0241	FEVTEDPSPGVDGQR	1.85751	2	816.878	1631.74	-0.00111403	-0.682726	45.05	0.0180302	21.9143
gi|15609761	Universal stress protein family protein [Mycobacterium tuberculosis H37Rv]	47.3499	YASSILGSTATELAEK	1.85589	2	820.922	1639.83	-0.000317854	-0.193834	107	0.00606466	17.7293
gi|15607444	Probable dehydrogenase/reductase [Mycobacterium tuberculosis H37Rv]	31.2408	AAMEELGEPNR	1.85162	2	608.785	1215.56	0.000288429	0.237282	33.37	0.0116066	20.7924
gi|15607492	Probable GrpE protein (HSP-70 cofactor) [Mycobacterium tuberculosis H37Rv]	33.8174	PVIGTVMR	1.85114	2	436.755	871.495	-0.000433767	-0.497728	54.41	0.0117318	22.288
gi|15609968	Probable enoyl-CoA hydratase EchA16 (enoyl hydrase) (unsaturated acyl-CoA hydratase) (crotonase) [Mycobacterium tuberculosis H37Rv]	19.0696	TSGDTIAANR	1.85007	2	503.252	1004.49	-0.000111321	-0.110823	82.66	0.0290582	23.0583
gi|15610990	Monooxygenase EthA [Mycobacterium tuberculosis H37Rv]	20.0878	HVTMLQR	1.84627	2	442.742	883.469	-0.00103127	-1.1673	32.72	0.0396024	34.4515
gi|433636965	ESX-1 secretion-associated protein EspF [Mycobacterium canettii CIPT 140070017]	38.2116	VLAGMHNEIVGDLK	1.84288	2	748.4	1494.79	2.2309e-05	0.0149246	72.12	0.00012806	6.06252
gi|560519	u0002ka [Mycobacterium tuberculosis]	31.9411	LNTEGVAAAVK	1.84242	2	536.803	1071.59	-9.86148e-05	-0.0920265	50.58	0.006413	14.4581
gi|15611000	ESX-1 secretion-associated protein EspE [Mycobacterium tuberculosis H37Rv]	27.1761	LTGNMISNQAK	1.84133	2	588.805	1175.6	-0.000414037	-0.352193	61.09	0.0338367	28.4411
gi|15609009	Possible L-lactate dehydrogenase (cytochrome) LldD2 [Mycobacterium tuberculosis H37Rv]	20.8444	LMHTEGEIAGAR	1.83904	3	434.216	1299.63	0.00183161	1.40934	33.34	0.0659574	39.9476
gi|15609760	Universal stress protein family protein TB31.7 [Mycobacterium tuberculosis H37Rv]	65.0149	GGYAGMLVGSVGETVAQLAR	1.8382	3	646.004	1934.99	0.000579031	0.299243	73.56	0.00334956	14.6537
gi|15608310	N-acetyl-1-D-myo-inosityl-2-amino-2-deoxy-alpha-D-glucopyranoside deacetylase MshB (GlcNAc-Ins deacetylase) [Mycobacterium tuberculosis H37Rv]	18.1529	DSGMAGTDQR	1.83816	2	519.219	1036.42	-4.91111e-05	-0.0473852	46.04	0.142994	47.3322
gi|15609760	Universal stress protein family protein TB31.7 [Mycobacterium tuberculosis H37Rv]	37.6891	SEEAQLVVVGSR	1.83804	2	637.341	1272.67	-0.000425338	-0.33421	95.54	0.000408197	7.51827
gi|15610982	Superoxide dismutase [FE] SodA [Mycobacterium tuberculosis H37Rv]	62.8534	AFWNVVNWADVQSR	1.8371	3	564.615	1690.82	0.000292085	0.172747	45.61	5.86916e-05	5.33798
gi|15607385	Probable acyl-CoA dehydrogenase FadE5 [Mycobacterium tuberculosis H37Rv]	26.1633	VQGADLTQMTDK	1.83406	2	661.817	1321.62	0.000241677	0.182864	61.43	0.0174048	22.6538
gi|15609433	Probable haloalkane dehalogenase [Mycobacterium tuberculosis H37Rv]	36.3587	AGYDAPFPDK	1.8324	2	540.754	1079.49	0.000420652	0.389676	55.99	0.00115118	9.55598
gi|15839565	hypothetical protein MT0196 [Mycobacterium tuberculosis CDC1551]	30.0287	CTCGDELAPVK	1.82767	2	625.281	1248.55	-7.6108e-06	-0.00609572	58.6	0.0240424	22.7286
gi|15609760	Universal stress protein family protein TB31.7 [Mycobacterium tuberculosis H37Rv]	58.4166	SSGNSSLGIIVGIDDSPAAQVAVR	1.82718	3	771.74	2312.2	0.00135817	0.587395	54.83	0.00128461	13.0471
gi|15608875	Possible nitrate/nitrite transporter NarK2 [Mycobacterium tuberculosis H37Rv]	18.1529	EPVSEEASR	1.82694	2	502.238	1002.46	0.000155197	0.154816	56.7	0.168381	55.2157
gi|248681	MMP=19 kda major membrane protein [Mycobacterium tuberculosis, Erdman strain no.107, Peptide, 143 aa]	49.6311	AELPGVDPDKDVDIMVR	1.82623	2	934.975	1867.93	-0.000176711	-0.0946021	62.57	0.0241231	24.933
gi|15609766	Conserved protein [Mycobacterium tuberculosis H37Rv]	59.2605	IAPLDGVGALLR	1.82259	2	597.864	1193.71	0.000418638	0.350702	65.36	0.0757659	35.3906
gi|15840357	phosphate ABC transporter substrate-binding protein [Mycobacterium tuberculosis CDC1551]	59.8259	LSDALIATISS	1.82172	2	545.803	1089.59	0.000366983	0.336808	45.51	0.000468646	7.09025
gi|15608385	Probable short-chain type dehydrogenase/reductase [Mycobacterium tuberculosis H37Rv]	39.5527	AAQIILTGVAK	1.81919	2	542.84	1083.67	-8.91714e-06	-0.00822869	51.71	2.85375e-05	3.80655
gi|15842284	cytoplasmic protein, 35 kDa [Mycobacterium tuberculosis CDC1551]	42.8835	SMSELAAPGNTPSLDEVR	1.81913	2	945.452	1888.89	0.00615115	3.2565	47.31	0.000697014	8.84972
gi|15609766	Conserved protein [Mycobacterium tuberculosis H37Rv]	27.3261	LYQGATISSTK	1.81837	2	584.814	1167.61	-0.000404607	-0.346525	52.65	0.00278651	12.9329
gi|15842284	cytoplasmic protein, 35 kDa [Mycobacterium tuberculosis CDC1551]	24.8267	NAMVLQQK	1.81792	2	466.255	930.495	-0.000240508	-0.258473	36.29	0.00620605	16.8204
gi|15607993	Probable pyruvate or indole-3-pyruvate decarboxylase Pdc [Mycobacterium tuberculosis H37Rv]	18.6708	YPGGTSPR	1.81357	2	417.709	833.403	-8.54494e-05	-0.102531	46.01	0.578156	83.0647
gi|15609614	Probable macrolide-transport ATP-binding protein ABC transporter [Mycobacterium tuberculosis H37Rv]	23.3143	LGVDAAR	1.81308	2	351.201	700.387	0.000439291	0.627212	38.44	0.00707637	17.6305
gi|15841892	peptide synthetase [Mycobacterium tuberculosis CDC1551]	75.9344	ALAAILADVLEVGEVGR	1.81222	2	848.486	1694.96	0.000501694	0.295992	71.33	0.00140368	10.364
gi|15609760	Universal stress protein family protein TB31.7 [Mycobacterium tuberculosis H37Rv]	45.6573	LLGSVSSGLLR	1.8121	2	551.335	1100.66	-0.000133119	-0.120945	66.4	0.0122726	20.8254
gi|15610831	Possible conserved membrane protein [Mycobacterium tuberculosis H37Rv]	18.4553	VVSDDGGPER	1.81165	2	515.744	1029.47	0.000834931	0.811028	37.68	0.0798447	39.8651
gi|15607385	Probable acyl-CoA dehydrogenase FadE5 [Mycobacterium tuberculosis H37Rv]	20.0544	GVGSEQAYAK	1.80708	2	505.251	1008.49	-0.000332539	-0.329741	71.94	0.0680432	38.778
gi|385990752	thioredoxin [Mycobacterium tuberculosis CCDC5180]	76.8808	VAQIFGVQAVPTVVALAAGQPISSFQGLQPADQLSR	1.80641	3	1222	3662.98	0.000269785	0.0736517	39.23	0.036295	25.2437
gi|15609142	Universal stress protein family protein [Mycobacterium tuberculosis H37Rv]	31.4271	VPVIVAR	1.80551	2	377.253	752.491	2.73221e-05	0.0363089	36.87	0.00143094	12.2743
gi|15608433	Diaminopimelate decarboxylase LysA (DAP decarboxylase) [Mycobacterium tuberculosis H37Rv]	21.8797	DVDVSATAHR	1.80359	2	535.765	1069.51	-0.0006837	-0.639262	56.74	0.260539	63.2432
gi|15609159	Conserved protein [Mycobacterium tuberculosis H37Rv]	54.0786	ILFAFDPAR	1.80247	2	525.293	1048.57	0.000116185	0.110804	52.92	5.38925e-05	5.66013
gi|15609766	Conserved protein [Mycobacterium tuberculosis H37Rv]	72.3275	QELIDSLEEAVR	1.8019	2	692.852	1383.69	0.000919502	0.66453	67.4	0.000324019	7.62333
gi|15608086	Probable glucose-6-phosphate isomerase Pgi (GPI) (phosphoglucose isomerase) (phosphohexose isomerase) (phi) [Mycobacterium tuberculosis H37Rv]	20.7232	HYADAGISAR	1.80162	2	530.762	1059.51	-0.000142858	-0.134834	52.31	0.0374837	32.694
gi|15609761	Universal stress protein family protein [Mycobacterium tuberculosis H37Rv]	46.0435	MTDAPDNEAVLEYAAR	1.80033	2	883.408	1764.8	0.00233795	1.32477	40.71	0.00209946	10.2583
gi|15609614	Probable macrolide-transport ATP-binding protein ABC transporter [Mycobacterium tuberculosis H37Rv]	71.2446	LLLSKPDLLLLDEPTNHLDAESVQWLEQHLASYPGAILAVTHDR	1.79891	4	1233.65	4930.58	-0.00706521	-1.43293	43.19	0.00825718	21.5244
gi|15609876	Possible alanine rich transferase [Mycobacterium tuberculosis H37Rv]	28.7388	AAASVAGAADPVR	1.7972	2	578.309	1154.6	-0.000950265	-0.823022	62.95	0.325415	68.1653
gi|15840078	enoyl-CoA hydratase [Mycobacterium tuberculosis CDC1551]	22.5733	TGPGPMGPSR	1.79532	2	478.735	955.455	0.000269208	0.281759	47.99	0.0410108	30.6042
gi|489499668	acyl-CoA dehydrogenase FADE10 [Mycobacterium orygis]	50.2932	FPLGLIHPFPK	1.7942	3	422.585	1264.73	5.30347e-06	0.00419335	45.3	0.0111417	22.5161
gi|15609968	Probable enoyl-CoA hydratase EchA16 (enoyl hydrase) (unsaturated acyl-CoA hydratase) (crotonase) [Mycobacterium tuberculosis H37Rv]	30.9852	VGIGLAR	1.79356	2	343.222	684.429	0.000224953	0.328672	48.01	0.00337334	16.1169
gi|15608601	Probable conserved ATP-binding protein ABC transporter [Mycobacterium tuberculosis H37Rv]	76.1016	AGLFLAMQYPVEVPGVSMSNFLR	1.79245	2	1263.65	2525.28	0.00260001	1.02959	37.49	0.00149755	9.55728
gi|15842704	hypothetical protein MT3217 [Mycobacterium tuberculosis CDC1551]	21.2009	QVSALDR	1.79173	2	394.716	787.418	-0.000438763	-0.557217	42.13	0.0932219	39.2093
gi|15609760	Universal stress protein family protein TB31.7 [Mycobacterium tuberculosis H37Rv]	28.4456	LAGWQER	1.79063	2	430.225	858.435	1.61508e-06	0.00188142	43.31	0.00713042	17.0518
gi|31791556	protein transport protein [Mycobacterium bovis AF2122/97]	34.8104	LEVSFK	1.79019	2	361.708	721.401	0.000132216	0.183276	32.22	0.000276393	6.37641
gi|15842284	cytoplasmic protein, 35 kDa [Mycobacterium tuberculosis CDC1551]	25.9427	MQEQVSASLR	1.79015	2	582.787	1163.56	-0.000204276	-0.175561	69.08	0.0175362	24.7357
gi|15607287	Possible S-adenosylmethionine-dependent methyltransferase [Mycobacterium tuberculosis H37Rv]	29.19	AGILQSHGAVPTAR	1.78832	3	459.924	1376.75	-0.000883058	-0.641407	35.55	0.0810424	41.3033
gi|15609167	Conserved protein [Mycobacterium tuberculosis H37Rv]	73.7742	GGLPVAWEVAAALHAPLDAFVVR	1.78815	4	590.579	2358.29	0.000450094	0.190857	38.92	0.015071	21.8011
gi|15610970	SERYL-tRNA synthetase SerS (serine--tRNA ligase) (SERRS) (serine translase) [Mycobacterium tuberculosis H37Rv]	72.1195	GALLQLGLLQLALK	1.78745	2	725.972	1449.93	0.000674041	0.464879	87.04	0.0212387	20.0128
gi|385989545	iron-regulated peptidyl-prolyl-cis-trans-isomerase A ppiA [Mycobacterium tuberculosis CCDC5180]	21.4204	VVEAISK	1.78715	2	373.226	744.438	0.000102244	0.137343	49.58	0.115018	44.9614
gi|15608626	Possible exported conserved protein [Mycobacterium tuberculosis H37Rv]	67.8013	TVSGQLTLLVPFIDR	1.78558	3	553.654	1657.94	0.000376251	0.226939	40.34	0.000723376	8.76167
gi|15608441	Conserved protein [Mycobacterium tuberculosis H37Rv]	44.8569	MPLHPVAIELLR	1.78508	3	468.939	1403.8	-0.000185446	-0.132104	45.51	0.127031	39.3587
gi|15608273	Probable 5-methyltetrahydropteroyltriglutamate--homocysteine methyltransferase MetE (methionine synthase, vitamin-B12 independent isozyme) [Mycobacterium tuberculosis H37Rv]	67.4737	PAIYVATYFGDPGAALPALAR	1.78411	3	712.051	2133.13	0.00530656	2.48769	45.03	8.01977e-06	2.42705
gi|15607525	Probable endopeptidase ATP binding protein (chain B) ClpB (ClpB protein) (heat shock protein F84.1) [Mycobacterium tuberculosis H37Rv]	76.8404	PAHLLMALLTQNDGIAAPLLEAVGVEPATVR	1.78327	4	795.942	3179.74	0.000913652	0.287336	32.75	0.00123572	10.6177
gi|15607290	Probable short-chain type dehydrogenase/reductase [Mycobacterium tuberculosis H37Rv]	52.6143	MSFENWDAVLK	1.7791	2	678.319	1354.62	9.22076e-05	0.0680689	39.07	0.00553525	15.7278
gi|15610936	Polyketide synthase Pks13 [Mycobacterium tuberculosis H37Rv]	57.5356	DGNVDLAALVR	1.77622	2	571.812	1141.61	0.000341544	0.299178	68.05	0.0225356	23.4684
gi|15607186	Possible oxidoreductase [Mycobacterium tuberculosis H37Rv]	18.7134	NPATIER	1.77444	2	400.717	799.419	0.000264601	0.330992	42.56	0.0294127	28.4793
gi|560571	TB66=66 kda seroreactive protein/serum albumin homolog {N-terminal} [Mycobacterium tuberculosis, H37Rv, Peptide Partial, 20 aa]	13.0567	SEIAHR	1.77238	2	356.691	711.367	0.00032816	0.461309	35.29	0.921167	84.0651
gi|15839792	metallo-beta-lactamase superfamily protein [Mycobacterium tuberculosis CDC1551]	65.7496	SLAALALLETNILAPGHGELWHGPIR	1.7707	4	688.134	2748.51	0.000889378	0.323586	44.09	0.000119605	6.73714
gi|15840357	phosphate ABC transporter substrate-binding protein [Mycobacterium tuberculosis CDC1551]	68.7857	TPANQAISMIDGPAPDGYPIINYEYAIVNNR	1.76737	3	1126.55	3376.64	0.00034156	0.101154	70.4	2.07724e-05	3.96273
gi|15610031	Probable integrase/recombinase XerC [Mycobacterium tuberculosis H37Rv]	59.8259	SLFAFLADR	1.76664	2	520.282	1038.55	0.00014828	0.142776	54.13	0.0194214	18.9239
gi|15610268	Two component sensor histidine kinase DevS [Mycobacterium tuberculosis H37Rv]	73.9413	TSVQFVGPLSVVDSALADQAEAVVR	1.76431	2	1279.68	2557.34	-0.00191015	-0.746928	106.47	0.000730611	7.85023
gi|15608273	Probable 5-methyltetrahydropteroyltriglutamate--homocysteine methyltransferase MetE (methionine synthase, vitamin-B12 independent isozyme) [Mycobacterium tuberculosis H37Rv]	67.4737	PAIYVATYFGDPGAALPALAR	1.76427	2	1067.57	2133.13	-1.62597e-05	-0.00762245	78.66	0.00295614	14.801
gi|15609761	Universal stress protein family protein [Mycobacterium tuberculosis H37Rv]	30.0287	LVGPSGHPVFR	1.75856	2	583.327	1164.64	-0.000856801	-0.735679	55.53	0.00268895	11.7056
gi|15609766	Conserved protein [Mycobacterium tuberculosis H37Rv]	34.225	RPTYVFAAVDHTGADVK	1.75568	3	616.319	1845.94	-0.00126709	-0.686418	33.04	0.00138197	11.4223
gi|15609169	Conserved protein Acg [Mycobacterium tuberculosis H37Rv]	20.1252	VLYATDHSGR	1.75513	2	559.784	1117.55	0.000873596	0.781706	55.86	0.0130684	19.3119
gi|15608246	3-beta-hydroxysteroid dehydrogenase [Mycobacterium tuberculosis H37Rv]	72.9475	VLVTGGAGFVGANLVTTLLDR	1.75474	2	1037.09	2072.16	0.00017472	0.0843175	94.13	0.00050293	9.3862
gi|15608330	Conserved hypothetical protein [Mycobacterium tuberculosis H37Rv]	66.1191	GGLADRPLLTIFGQFNDPLR	1.75461	3	734.067	2199.18	8.67143e-05	0.0394303	46.94	0.00730529	14.6529
gi|15609766	Conserved protein [Mycobacterium tuberculosis H37Rv]	45.1953	TDLLSTLPQR	1.75421	2	572.322	1142.63	0.000785469	0.687422	54.56	0.00768739	18.5341
gi|15609510	Probable chaperone protein DnaJ2 [Mycobacterium tuberculosis H37Rv]	49.7873	SLLGQMLTSR	1.74949	2	553.305	1104.6	-0.000299452	-0.271096	51.17	0.0200257	22.8098
gi|15609766	Conserved protein [Mycobacterium tuberculosis H37Rv]	61.523	YAEITNVAQQFEAEIGR	1.74846	3	646.99	1937.95	-0.00152329	-0.786032	37.24	0.00704715	15.7422
gi|433633363	Putative chaperone protein DnaJ1 [Mycobacterium canettii CIPT 140070017]	19.2903	SSGFNPR	1.74663	2	382.688	763.361	7.34776e-05	0.0962554	38.56	0.0627447	36.9371
gi|15609760	Universal stress protein family protein TB31.7 [Mycobacterium tuberculosis H37Rv]	65.0149	GGYAGMLVGSVGETVAQLAR	1.74391	2	968.502	1934.99	0.000254842	0.131702	83.24	0.0039846	15.3862
gi|15610077	Probable multifunctional mycocerosic acid synthase membrane-associated Mas [Mycobacterium tuberculosis H37Rv]	42.8835	FPIIDDR	1.74303	2	438.235	874.455	0.000109918	0.125699	47.53	0.000200496	7.22823
gi|248681	MMP=19 kda major membrane protein [Mycobacterium tuberculosis, Erdman strain no.107, Peptide, 143 aa]	49.6311	AELPGVDPDKDVDIMVR	1.74059	3	623.652	1867.94	0.000561088	0.300379	36.55	0.00195911	12.7084
gi|15607709	Conserved protein [Mycobacterium tuberculosis H37Rv]	35.4709	FGAVQSAILHAR	1.74048	3	423.907	1268.7	0.000398969	0.314471	63.96	0.000329737	6.58065
gi|15609760	Universal stress protein family protein TB31.7 [Mycobacterium tuberculosis H37Rv]	23.6465	VVEQASLR	1.74042	2	451.259	900.503	-0.0003649	-0.405218	41.49	0.0119094	17.9997
gi|15609296	Conserved protein [Mycobacterium tuberculosis H37Rv]	76.9595	SLLDTDAALVGALAWAAFTAAR	1.73802	3	735.395	2203.16	0.000805964	0.365821	33.49	0.000975741	10.6706
gi|15609766	Conserved protein [Mycobacterium tuberculosis H37Rv]	56.6178	QELIDSLEEAVR	1.73366	2	701.365	1400.71	-4.8891e-05	-0.0349043	55.78	0.0195032	20.7005
gi|248681	MMP=19 kda major membrane protein [Mycobacterium tuberculosis, Erdman strain no.107, Peptide, 143 aa]	44.06	TVSLPVGADEDDIK	1.73245	2	729.87	1457.72	-0.000415895	-0.285304	57.9	0.001637	11.1497
gi|1333784	unnamed protein product [Mycobacterium tuberculosis]	74.2313	ADAVDDEELLELVEMEVR	1.72921	3	697.665	2089.97	0.000866057	0.414387	62.31	0.000603534	8.64821
gi|15609766	Conserved protein [Mycobacterium tuberculosis H37Rv]	66.2011	WLVAAEGPFASVYFDDSHDTLDAVER	1.7292	3	970.79	2909.35	-0.00389118	-1.33747	44.02	0.000501462	7.23765
gi|15608626	Possible exported conserved protein [Mycobacterium tuberculosis H37Rv]	52.4189	QAAILAAEADR	1.729	2	556.291	1110.57	6.7622e-05	0.0608896	45.51	0.00398159	15.756
gi|15609516	Peptide synthetase MbtF (peptide synthase) [Mycobacterium tuberculosis H37Rv]	68.6235	FGLDMIDTTPSMFAQLHNAGLLDR	1.72835	3	888.438	2662.29	0.00237768	0.893095	32.78	0.00276454	13.7686
gi|15608107	Copper-sensitive operon repressor CsoR [Mycobacterium tuberculosis H37Rv]	31.8671	QISAVQSSLER	1.72711	2	609.327	1216.64	-0.00148127	-1.21751	41.29	0.00370925	13.9126
gi|15610277	Probable NADPH quinone oxidoreductase FadB4 (NADPH:quinone reductase) (zeta-crystallin) [Mycobacterium tuberculosis H37Rv]	76.018	LPPPEPVVYPLDQAAAAIASLENR	1.72614	3	844.455	2530.34	-0.000502375	-0.19854	39.01	0.00263895	14.0425
gi|15610419	Probable thiosulfate sulfurtransferase SseA (rhodanese) (thiosulfate cyanide transsulfurase) (thiosulfate thiotransferase) [Mycobacterium tuberculosis H37Rv]	18.1165	SPEEYTGK	1.72498	2	455.711	909.408	6.54486e-05	0.0719683	42.63	0.0655858	34.5227
gi|386003355	hypothetical protein MRGA423_01820 [Mycobacterium tuberculosis RGTB423]	73.1959	AALLHEAELQLAEFIGLDEVK	1.72455	2	1155.12	2308.23	-0.000801313	-0.347155	96.53	0.00473081	16.7956
gi|15841892	peptide synthetase [Mycobacterium tuberculosis CDC1551]	73.3207	AGVLVEAEHLVEILEPALAK	1.72258	3	701.069	2100.18	0.00122085	0.581307	38.99	0.000915991	9.8098
gi|15608980	Probable inosine-5'-monophosphate dehydrogenase GuaB1(imp dehydrogenase) (IMPDH) (IMPD) [Mycobacterium tuberculosis H37Rv]	24.6009	ESSCLGVDR	1.72009	2	511.732	1021.45	0.000306162	0.299732	42.02	0.0113953	19.169
gi|15610982	Superoxide dismutase [FE] SodA [Mycobacterium tuberculosis H37Rv]	67.5962	NLSPNGGDKPTGELAAAIADAFGSFDK	1.72001	3	888.437	2662.29	0.00184801	0.694143	37.07	0.00430721	13.4432
gi|560519	u0002ka [Mycobacterium tuberculosis]	55.6644	NVPANAFVADYLPGEAAAAR	1.71972	2	1009.01	2016.01	-0.000390131	-0.193517	73.15	0.00106725	10.447
gi|15607638	Probable conserved transmembrane protein [Mycobacterium tuberculosis H37Rv]	17.8155	QGVTGAPAR	1.71776	2	428.735	855.456	0.000108173	0.126451	41.55	0.205372	52.9648
gi|433636965	ESX-1 secretion-associated protein EspF [Mycobacterium canettii CIPT 140070017]	27.5139	ATDTVAGISGR	1.7176	2	524.275	1046.54	-0.000241578	-0.230836	70.63	0.00390011	14.8001
gi|15609142	Universal stress protein family protein [Mycobacterium tuberculosis H37Rv]	57.0961	GGLTGMLLGSVSNAVLHAAR	1.71643	3	647.351	1939.03	-0.000117648	-0.0606736	45.77	0.0466102	23.7449
gi|479313314	peptidase [Mycobacterium tuberculosis str. Beijing/NITR203]	54.7143	GNYLYNFWR	1.71606	2	616.796	1231.58	0.000303102	0.246109	33.02	0.000707453	7.22744
gi|15609762	Probable conserved transmembrane alanine and leucine rich protein [Mycobacterium tuberculosis H37Rv]	39.4758	LAQPEPTFTTSPQDADR	1.71568	2	937.451	1872.89	0.00252993	1.35082	49.62	0.0026008	13.4454
gi|494690698	hypothetical protein I917_00235 [Mycobacterium tuberculosis str. Haarlem/NITR202]	58.9774	WLTIAQAFAGPPGR	1.71563	2	742.905	1483.8	0.00192291	1.29594	62.95	0.0335893	23.6705
gi|15842284	cytoplasmic protein, 35 kDa [Mycobacterium tuberculosis CDC1551]	52.4577	YLMALFSSK	1.7155	2	530.281	1058.55	0.00018468	0.174466	37.34	0.00532661	14.4088
gi|15609009	Possible L-lactate dehydrogenase (cytochrome) LldD2 [Mycobacterium tuberculosis H37Rv]	26.7741	SMALVR	1.71474	2	338.694	675.374	0.000264294	0.391331	32.76	0.0399539	26.2767
gi|15607999	Possible acyl-CoA thiolase FadA [Mycobacterium tuberculosis H37Rv]	71.2865	LNVNGGAIAMGHPLGATGAMILGTMVDELER	1.71342	3	1036.86	3107.56	-0.000705498	-0.227027	59.74	0.00462647	16.5229
gi|15607261	Probable fatty-acid-CoA ligase FadD7 (fatty-acid-CoA synthetase) (fatty-acid-CoA synthase) [Mycobacterium tuberculosis H37Rv]	66.1191	MGSNAEFVVALLAASR	1.71259	3	545.956	1634.85	0.000389733	0.238391	45.62	0.00400144	15.8156
gi|15607428	ESAT-6 like protein EsxG (conserved protein TB9.8) [Mycobacterium tuberculosis H37Rv]	38.5799	HTIGQAEQAAMSAQAFHQGESSAAFQAAHAR	1.712	4	803.129	3208.49	0.000210862	0.06572	43.92	0.0113156	18.3349
gi|15609614	Probable macrolide-transport ATP-binding protein ABC transporter [Mycobacterium tuberculosis H37Rv]	27.869	LSYVDQAR	1.71132	2	476.248	950.482	4.83334e-05	0.0508514	39.51	0.0206129	21.7686
gi|471337267	acyl carrier protein [Mycobacterium tuberculosis str. Erdman = ATCC 35801]	62.4893	TSSPSTVSTTLLSILR	1.71097	2	831.967	1661.92	-0.00140285	-0.844112	67.32	0.11397	33.7338
gi|31792374	polyketide beta-ketoacyl synthase [Mycobacterium bovis AF2122/97]	50.2539	WDANVYYDPEPGVPGR	1.71071	2	917.923	1833.83	0.000183916	0.100291	61.97	0.0195695	19.7423
gi|15842284	cytoplasmic protein, 35 kDa [Mycobacterium tuberculosis CDC1551]	33.5265	LLSQLEQAK	1.71042	2	515.301	1028.59	-0.000136208	-0.132422	44.33	0.00888109	18.2118
gi|15610236	Conserved protein [Mycobacterium tuberculosis H37Rv]	36.58	TTPGRPLTTLDK	1.70954	2	671.372	1340.73	0.00020355	0.15182	37.08	0.0144329	19.3096
gi|15608626	Possible exported conserved protein [Mycobacterium tuberculosis H37Rv]	26.9556	AVATAEAIAR	1.70906	2	486.777	971.54	-5.68225e-06	-0.00584871	68.23	0.0244603	24.1167
gi|15610266	Triacylglycerol synthase (diacylglycerol acyltransferase) Tgs1 [Mycobacterium tuberculosis H37Rv]	26.4221	RPLQIMGR	1.70894	2	485.784	969.554	-2.26968e-05	-0.0234096	41.42	0.0051685	15.7444
gi|15609393	Conserved hypothetical protein [Mycobacterium tuberculosis H37Rv]	41.2121	AVTNWVGPVGTGAR	1.70819	2	692.87	1383.73	-0.000800292	-0.57836	52.14	0.00903193	16.8569
gi|15607363	Probable enoyl-CoA hydratase EchA1 (enoyl hydrase) (unsaturated acyl-CoA hydratase) (crotonase) [Mycobacterium tuberculosis H37Rv]	20.7232	NAVNAAVSR	1.70796	2	451.246	900.478	-0.000193506	-0.214893	35	0.0955694	38.1067
gi|15607525	Probable endopeptidase ATP binding protein (chain B) ClpB (ClpB protein) (heat shock protein F84.1) [Mycobacterium tuberculosis H37Rv]	33.4132	AVLDDIK	1.70612	2	387.224	772.434	0.000695409	0.900283	33.22	0.00418563	14.1537
gi|15607290	Probable short-chain type dehydrogenase/reductase [Mycobacterium tuberculosis H37Rv]	70.34	LGLVGLINTLALEGAK	1.70582	3	527.991	1580.95	0.000282398	0.178625	69.27	0.0208873	19.6958
gi|15608626	Possible exported conserved protein [Mycobacterium tuberculosis H37Rv]	43.4901	NVVGGMTLEQTLTSR	1.7039	2	811.414	1620.81	0.000212735	0.131252	82.15	0.0328368	23.2508
gi|15608531	Probable S-adenosylmethionine synthetase MetK (mat) (AdoMet synthetase) (methionine adenosyltransferase) [Mycobacterium tuberculosis H37Rv]	21.0931	SAAYAMR	1.7037	2	385.187	768.359	0.000388279	0.505336	36.41	0.100343	38.1982
gi|15608481	Conserved protein [Mycobacterium tuberculosis H37Rv]	60.5926	ALALLLPALR	1.70155	2	525.855	1049.7	0.000240659	0.229266	44.78	0.0776746	34.5725
gi|15609266	Probable oxidoreductase [Mycobacterium tuberculosis H37Rv]	45.9669	FASAYTESLENS	1.70043	2	659.794	1317.57	0.000467901	0.355124	44.75	0.00574785	14.7712
gi|15608086	Probable glucose-6-phosphate isomerase Pgi (GPI) (phosphoglucose isomerase) (phosphohexose isomerase) (phi) [Mycobacterium tuberculosis H37Rv]	22.9554	AVLHTALR	1.6995	2	440.772	879.529	-0.00013128	-0.149262	37.78	0.0128005	18.7548
gi|15607525	Probable endopeptidase ATP binding protein (chain B) ClpB (ClpB protein) (heat shock protein F84.1) [Mycobacterium tuberculosis H37Rv]	32.0129	LPQATGASTQPQLSR	1.69608	2	777.915	1553.82	0.000142163	0.0914928	79.82	0.0151899	20.5516
gi|1657704	sigma factor MytB [Mycobacterium tuberculosis]	33.6718	LPVHLVEQVNK	1.69379	2	638.375	1274.73	-0.00011625	-0.0911954	46.72	0.00225373	11.5555
gi|15608605	Probable acyl-CoA dehydrogenase FadE15 [Mycobacterium tuberculosis H37Rv]	57.2158	SAGTLSTGYLNALAFAK	1.69166	2	842.947	1683.88	-0.0029815	-1.77061	32.76	0.0349018	20.3494
gi|15607720	Conserved protein [Mycobacterium tuberculosis H37Rv]	41.059	SLLHTPLAGPLR	1.69159	2	637.882	1273.75	-0.00034843	-0.273547	35.53	0.000724314	8.33667
gi|15609174	Conserved transmembrane protein [Mycobacterium tuberculosis H37Rv]	61.4823	IPWDLDSYGIHPDDFSVAR	1.68985	3	735.02	2202.04	0.00128104	0.581751	36.12	0.000863204	7.55161
gi|15843216	hypothetical protein MT3709 [Mycobacterium tuberculosis CDC1551]	21.2704	LQVESTGGGR	1.68748	2	502.262	1002.51	-7.499e-05	-0.0748023	54.47	0.357539	68.8627
gi|15842023	branched-chain alpha-keto acid dehydrogenase E2 [Mycobacterium tuberculosis CDC1551]	52.8547	ASVEVICAELLR	1.68702	2	680.369	1358.72	0.000990145	0.728732	75.67	0.0200833	24.3608
gi|15609139	Possible 20-beta-hydroxysteroid dehydrogenase FabG3 (cortisone reductase) ((R)-20-hydroxysteroid dehydrogenase) [Mycobacterium tuberculosis H37Rv]	25.0486	VALVSGGAR	1.68596	2	415.248	828.482	1.1019e-05	0.0133002	33.43	0.385446	70.2284
gi|15608989	Urease accessory protein UreG [Mycobacterium tuberculosis H37Rv]	71.2446	TDLAALVGADLAVMAR	1.68423	3	529.624	1585.85	0.000289123	0.182314	60.59	0.0198923	21.5222
gi|15609672	Probable cytoplasmic peptidase PepQ [Mycobacterium tuberculosis H37Rv]	76.8808	AADWQLEIYQLVAEAQQAGR	1.68273	3	754.051	2259.13	0.00177235	0.784528	56.6	0.0182587	20.6444
gi|15609585	Probable valyl-tRNA synthase protein ValS (valyl-tRNA synthetase) (valine--tRNA ligase) (valine translase) [Mycobacterium tuberculosis H37Rv]	16.5346	QALAAQGR	1.68161	2	407.73	813.446	-0.000127274	-0.156463	49.69	0.714119	99.7437
gi|15608980	Probable inosine-5'-monophosphate dehydrogenase GuaB1(imp dehydrogenase) (IMPDH) (IMPD) [Mycobacterium tuberculosis H37Rv]	22.9554	MMTGVGR	1.68108	2	376.184	750.353	0.00110713	1.47548	32.67	0.00380131	11.4502
gi|15610077	Probable multifunctional mycocerosic acid synthase membrane-associated Mas [Mycobacterium tuberculosis H37Rv]	25.1236	RLPDALR	1.68068	2	420.756	839.498	-8.51965e-05	-0.101485	38.24	0.0253369	22.4353
gi|15610410	Probable acyl-CoA dehydrogenase FadE25 [Mycobacterium tuberculosis H37Rv]	21.3069	LPEEHDEMR	1.67981	3	385.842	1154.5	0.000294507	0.255094	34.1	0.11898	41.5644
gi|385994638	metallo-beta-lactamase superfamily protein [Mycobacterium tuberculosis CCDC5079]	69.9288	GHTPGSIALALGGPVTGGVTQLFTGDCLFPGGVGK	1.67969	3	1113.58	3337.71	-0.000865187	-0.259216	45.22	0.00577501	13.4682
gi|15609766	Conserved protein [Mycobacterium tuberculosis H37Rv]	70.0938	DGDVDTLIVGELGEATVVTGK	1.67611	2	1044.54	2087.06	-0.00193716	-0.928176	58.7	0.0197356	21.6433
gi|489995580	fatty oxidation protein fadB [Mycobacterium tuberculosis]	49.0508	MPLVEIIK	1.6746	2	471.788	941.561	-0.000596296	-0.633305	39.37	0.0300971	25.3924
gi|15607347	Possible conserved transmembrane transport protein MmpL3 [Mycobacterium tuberculosis H37Rv]	21.0931	KVVDELNR	1.67436	2	486.777	971.54	-0.000131403	-0.135252	51.56	0.240309	55.7027
gi|15611049	Probable thioredoxin reductase TrxB2 (TRXR) (TR) [Mycobacterium tuberculosis H37Rv]	22.8508	TAPPVHDR	1.67405	2	467.741	933.467	0.000142986	0.153177	51.79	0.00562045	15.941
gi|15610107	Probable lipase/esterase LipN [Mycobacterium tuberculosis H37Rv]	76.9595	LSPLLAESLSGLAPALIAVAGFDPLRDEGESYAK	1.67405	3	1157.62	3469.83	0.000137225	0.0395481	43.49	0.143538	40.5055
gi|15609435	Conserved protein [Mycobacterium tuberculosis H37Rv]	24.6422	YGLENRPGGVR	1.67353	2	609.323	1216.63	0.00110272	0.906373	32.38	0.03643	23.9103
gi|15609169	Conserved protein Acg [Mycobacterium tuberculosis H37Rv]	35.7993	ADAILLR	1.6725	2	386.24	770.465	8.91166e-05	0.115666	46.38	0.000442799	8.11344
gi|15842230	potassium uptake protein [Mycobacterium tuberculosis CDC1551]	76.3505	MLASLIEEAVTIGDLVR	1.67122	3	616.005	1844.99	0.000742125	0.402237	40.1	0.0057044	14.0575
gi|560508	pks002b [Mycobacterium tuberculosis]	32.5622	VAVELDETR	1.66977	2	516.272	1030.53	-0.000263126	-0.255331	41.07	0.00356352	13.6902
gi|15610828	Probable methanol dehydrogenase transcriptional regulatory protein MoxR2 [Mycobacterium tuberculosis H37Rv]	71.4125	VMLRPEAELEGATPDGVLDGILASVPVPR	1.66888	3	1006.53	3016.57	-0.0189544	-6.28337	49.55	0.0026577	12.8568
gi|15610405	Conserved protein [Mycobacterium tuberculosis H37Rv]	21.344	VADVMAEAR	1.66853	2	489.24	976.465	0.000260396	0.266672	59.66	0.3351	56.4678
gi|15610982	Superoxide dismutase [FE] SodA [Mycobacterium tuberculosis H37Rv]	62.8534	AFWNVVNWADVQSR	1.66823	2	846.418	1690.82	4.63918e-06	0.00274374	80.89	0.00206372	10.396
gi|31791556	protein transport protein [Mycobacterium bovis AF2122/97]	13.2683	MRPAQPR	1.6671	2	428.234	854.454	-0.000208929	-0.244518	33.1	0.16396	47.569
gi|15840078	enoyl-CoA hydratase [Mycobacterium tuberculosis CDC1551]	43.3405	AMDMILTGR	1.66615	2	504.254	1006.49	0.000345834	0.343603	58.69	0.00144463	10.528
gi|15609766	Conserved protein [Mycobacterium tuberculosis H37Rv]	57.9346	ALIATGEQVLVNEHLIGPPPATVIR	1.66591	3	870.166	2607.47	8.45638e-06	0.00324313	40.14	0.0778835	29.3929
gi|15610077	Probable multifunctional mycocerosic acid synthase membrane-associated Mas [Mycobacterium tuberculosis H37Rv]	76.9595	AYSGYIPILGAPWLADLVR	1.66379	2	1038.07	2074.12	-0.00145482	-0.701414	37.88	0.00498178	12.98
gi|15609987	Possible magnesium chelatase [Mycobacterium tuberculosis H37Rv]	25.2782	YADADAELAHR	1.66338	3	411.195	1230.56	0.000404644	0.328829	32.15	0.0121269	18.0739
gi|15609435	Conserved protein [Mycobacterium tuberculosis H37Rv]	49.555	IEPLLATLR	1.66319	2	513.321	1024.63	0.000260511	0.254249	34.35	0.016052	20.001
gi|15608989	Urease accessory protein UreG [Mycobacterium tuberculosis H37Rv]	21.3069	THAVLPDDR	1.66312	2	512.263	1022.51	-0.00273595	-2.6757	43.24	0.106165	36.9924
gi|15610198	Probable acyl-CoA dehydrogenase FadE22 [Mycobacterium tuberculosis H37Rv]	65.708	VTTDDILLGAYESALAR	1.65998	3	603.32	1806.94	0.00323995	1.79306	46.79	0.0293838	23.9825
gi|15609435	Conserved protein [Mycobacterium tuberculosis H37Rv]	49.9819	ALNPLFGTENLR	1.65915	2	672.867	1343.72	-0.000187465	-0.139512	38.64	0.0186296	19.215
gi|118468058	hypothetical protein MSMEG_5081 [Mycobacterium smegmatis str. MC2 155]	21.5523	VPLEGGGR	1.65864	2	392.719	783.424	5.16909e-05	0.0659807	46.38	0.0874052	34.9396
gi|15610990	Monooxygenase EthA [Mycobacterium tuberculosis H37Rv]	32.8192	STAAMYGIDR	1.65834	2	542.759	1083.5	0.000893777	0.824897	62.38	0.00430297	14.3261
gi|15608210	Probable enoyl-CoA hydratase EchA8 (enoyl hydrase) (unsaturated acyl-CoA hydratase) (crotonase) [Mycobacterium tuberculosis H37Rv]	76.7599	VGIITLNRPQALNALNSQVMNEVTSAATELDDDPDIGAIIITGSAK	1.65797	4	1188.12	4748.45	-0.000699814	-0.147377	94.99	8.06203e-06	2.8175
gi|15609511	Probable heat shock protein transcriptional repressor HrcA [Mycobacterium tuberculosis H37Rv]	71.6192	SILEALEEQVVVLR	1.65792	2	799.462	1596.91	0.000599319	0.3753	67.8	0.254969	78.3069
gi|15609764	Conserved protein [Mycobacterium tuberculosis H37Rv]	57.4963	DEIVLLGLK	1.65681	2	500.308	998.601	0.000122226	0.122397	49.33	0.0649676	29.8048
gi|15607261	Probable fatty-acid-CoA ligase FadD7 (fatty-acid-CoA synthetase) (fatty-acid-CoA synthase) [Mycobacterium tuberculosis H37Rv]	68.7045	IVGSDGLPLPAGAVGEIWLR	1.65674	3	674.046	2019.12	0.00122061	0.604528	48.04	0.0150586	18.9633
gi|31792374	polyketide beta-ketoacyl synthase [Mycobacterium bovis AF2122/97]	65.9559	PGAIIGHSLGEAAAAVVAGALSLHDGLR	1.65639	4	656.614	2622.42	0.000712183	0.271574	45.91	0.00371448	10.6206
gi|15609614	Probable macrolide-transport ATP-binding protein ABC transporter [Mycobacterium tuberculosis H37Rv]	73.8154	LDRFNEVAELMATDYTDELMEEMGR	1.6555	3	993.446	2977.32	0.00280911	0.943504	60.78	0.000106315	4.91853
gi|15840357	phosphate ABC transporter substrate-binding protein [Mycobacterium tuberculosis CDC1551]	68.8668	QKDAATAQTLQAFLHWAITDGNK	1.65535	3	837.759	2510.26	0.00101847	0.405725	65.12	0.027926	24.5237
gi|15609565	Alkyl hydroperoxide reductase C protein AhpC (alkyl hydroperoxidase C) [Mycobacterium tuberculosis H37Rv]	76.9595	PLLTIGDQFPAYQLTALIGGDLSK	1.65527	2	1266.19	2530.36	-0.00463513	-1.8318	39.76	0.00180748	8.89741
gi|15609760	Universal stress protein family protein TB31.7 [Mycobacterium tuberculosis H37Rv]	58.4166	SSGNSSLGIIVGIDDSPAAQVAVR	1.65515	2	1157.11	2312.2	-0.000367191	-0.158806	95.56	0.0853401	29.7094
gi|15607352	Probable iron-regulated phosphoenolpyruvate carboxykinase [GTP] PckA (phosphoenolpyruvate carboxylase) (PEPCK)(pep carboxykinase) [Mycobacterium tuberculosis H37Rv]	76.3913	TSATIPGLDTAPTNHQGLLSWVEEVAELTQPDR	1.65474	3	1182.93	3545.76	0.000224481	0.0633096	41.34	0.00238507	11.1461
gi|433636965	ESX-1 secretion-associated protein EspF [Mycobacterium canettii CIPT 140070017]	24.7513	VQLTHGSFTSK	1.65469	2	602.82	1203.62	-3.5433e-06	-0.00294386	50.27	0.00229806	12.5693
gi|15608989	Urease accessory protein UreG [Mycobacterium tuberculosis H37Rv]	73.6099	GELSLAVLTNDIYTTEDADFLR	1.65454	3	819.412	2455.21	0.00165173	0.672744	46.53	0.00117129	7.52454
gi|15608310	N-acetyl-1-D-myo-inosityl-2-amino-2-deoxy-alpha-D-glucopyranoside deacetylase MshB (GlcNAc-Ins deacetylase) [Mycobacterium tuberculosis H37Rv]	70.5054	QTVGALVAIIR	1.65332	2	562.345	1122.68	-2.6412e-05	-0.023526	53.52	0.00957338	14.5958
gi|15608626	Possible exported conserved protein [Mycobacterium tuberculosis H37Rv]	67.8423	TVSGQLTLLVPFIDR	1.65299	2	829.978	1657.94	0.00050489	0.304529	84.16	0.00665857	12.7638
gi|15608601	Probable conserved ATP-binding protein ABC transporter [Mycobacterium tuberculosis H37Rv]	76.1016	AGLFLAMQYPVEVPGVSMSNFLR	1.65208	3	842.768	2525.28	0.00235348	0.931966	45.4	0.000652121	8.96799
gi|15842284	cytoplasmic protein, 35 kDa [Mycobacterium tuberculosis CDC1551]	39.7783	VQIQQAIEEAQR	1.65175	3	471.588	1411.74	0.000387584	0.274543	40.95	0.00108281	9.07874
gi|15609511	Probable heat shock protein transcriptional repressor HrcA [Mycobacterium tuberculosis H37Rv]	71.6192	SILEALEEQVVVLR	1.65135	3	533.31	1596.91	0.000494904	0.309914	70.19	0.20788	58.1781
gi|15607720	Conserved protein [Mycobacterium tuberculosis H37Rv]	41.059	SLLHTPLAGPLR	1.65114	3	425.591	1273.75	0.000253838	0.199284	46.44	6.5155e-05	4.11156
gi|433636965	ESX-1 secretion-associated protein EspF [Mycobacterium canettii CIPT 140070017]	45.7348	FNDTLQEFETTR	1.65019	2	750.852	1499.69	-0.000241274	-0.160882	76.57	7.42981e-05	4.99896
gi|31792374	polyketide beta-ketoacyl synthase [Mycobacterium bovis AF2122/97]	53.9197	ESGFSVTEAMSAPQTVSGIDR	1.64886	2	1085.01	2168.01	-9.51609e-06	-0.00438933	50	0.00394312	14.1829
gi|15608626	Possible exported conserved protein [Mycobacterium tuberculosis H37Rv]	34.3327	AMILTAEGTR	1.64809	2	531.784	1061.55	-0.000481626	-0.453699	47.67	0.00167846	9.16162
gi|15609614	Probable macrolide-transport ATP-binding protein ABC transporter [Mycobacterium tuberculosis H37Rv]	21.5161	GNVEEGMGDIK	1.6466	2	582.763	1163.51	-0.000449535	-0.38636	42.08	0.0208956	20.8646
gi|15609435	Conserved protein [Mycobacterium tuberculosis H37Rv]	40.873	RIEPLLATLR	1.64615	2	591.372	1180.73	-0.000300552	-0.254548	44.51	0.00663522	15.5681
gi|15607709	Conserved protein [Mycobacterium tuberculosis H37Rv]	50.2539	VGDWLVIK	1.64608	2	465.276	928.538	-5.05677e-05	-0.0544595	66.67	0.00190309	11.5797
gi|15607947	Conserved hypothetical protein [Mycobacterium tuberculosis H37Rv]	44.2096	TLAALAPGASVEVR	1.64467	2	677.888	1353.76	-0.000196128	-0.144876	41.04	0.0195499	19.8469
gi|15609565	Alkyl hydroperoxide reductase C protein AhpC (alkyl hydroperoxidase C) [Mycobacterium tuberculosis H37Rv]	29.2996	LNDEFEDR	1.64426	2	519.231	1036.45	0.000526084	0.507585	49.57	0.00529582	12.9005
gi|15611003	ESX-1 secretion-associated protein EspH [Mycobacterium tuberculosis H37Rv]	29.9914	YDVDYTSR	1.64399	2	509.727	1017.44	-0.0004728	-0.464695	36.1	0.0218176	20.4309
gi|15609764	Conserved protein [Mycobacterium tuberculosis H37Rv]	52.4189	FVQAALEQSGLLDAPR	1.64396	3	572.31	1713.91	0.00188005	1.09694	40.67	0.012256	17.04
gi|489995580	fatty oxidation protein fadB [Mycobacterium tuberculosis]	68.2959	NMMQAFFFDLQAINAGGSRPEGIGK	1.64131	4	675.583	2698.3	0.00280966	1.04127	34.05	0.0107766	15.0842
gi|15610082	Probable conserved lipoprotein LppX [Mycobacterium tuberculosis H37Rv]	55.8231	VDSLLGITSADVDVR	1.64072	3	520.614	1558.82	0.000504124	0.323401	33.47	0.0198502	16.5294
gi|15841985	ATP-dependent Clp protease proteolytic subunit [Mycobacterium tuberculosis CDC1551]	61.441	LCAQILLLAAEDASK	1.64008	2	808.44	1614.87	0.000444258	0.275106	88.05	0.0975618	32.905
gi|15610077	Probable multifunctional mycocerosic acid synthase membrane-associated Mas [Mycobacterium tuberculosis H37Rv]	17.0019	VIATNNTAR	1.64007	2	480.267	958.519	-0.000720029	-0.751188	34.44	0.317976	46.3713
gi|15609266	Probable oxidoreductase [Mycobacterium tuberculosis H37Rv]	24.5631	AGNEHFANALR	1.63762	3	400.536	1198.59	0.000724003	0.604048	50.56	0.0168039	21.3215
gi|15607424	ESX conserved component EccB3. ESX-3 type VII secretion system protein. Possible membrane protein [Mycobacterium tuberculosis H37Rv]	19.4772	PARPVSAEGGYR	1.63704	3	420.554	1258.64	-0.00052024	-0.413335	64.03	0.163308	46.6061
gi|15608746	Probable peroxidoxin BcpB [Mycobacterium tuberculosis H37Rv]	31.2785	VGISTDPVR	1.63654	2	472.264	942.514	0.000158441	0.168105	72.55	0.00737705	12.2221
gi|15840547	4-hydroxy-3-methylbut-2-enyl diphosphate reductase [Mycobacterium tuberculosis CDC1551]	21.2009	HGPPVYVR	1.63638	2	462.756	923.498	0.000359764	0.389567	48.04	0.142372	40.8729
gi|386003355	hypothetical protein MRGA423_01820 [Mycobacterium tuberculosis RGTB423]	73.1959	AALLHEAELQLAEFIGLDEVK	1.63616	3	770.418	2308.23	0.00116605	0.505169	37.6	0.00170539	8.41556
gi|15607525	Probable endopeptidase ATP binding protein (chain B) ClpB (ClpB protein) (heat shock protein F84.1) [Mycobacterium tuberculosis H37Rv]	39.6279	LLDRLPQATGASTQPQLSR	1.63603	3	684.712	2051.11	0.00112792	0.549908	38.41	0.000431769	7.64609
gi|15607186	Possible oxidoreductase [Mycobacterium tuberculosis H37Rv]	52.3406	LILGIGSGWK	1.63548	2	522.316	1042.62	0.000478389	0.458834	36.38	0.0240297	21.3635
gi|15609968	Probable enoyl-CoA hydratase EchA16 (enoyl hydrase) (unsaturated acyl-CoA hydratase) (crotonase) [Mycobacterium tuberculosis H37Rv]	30.0287	VAASIVGNNQNAVR	1.63455	2	706.883	1411.75	-0.0010079	-0.713935	59.06	0.0297381	22.1706
gi|489995580	fatty oxidation protein fadB [Mycobacterium tuberculosis]	44.06	MLFAEALETQK	1.63316	2	648.829	1295.64	0.000245414	0.189415	37.7	0.00656726	11.3073
gi|15611049	Probable thioredoxin reductase TrxB2 (TRXR) (TR) [Mycobacterium tuberculosis H37Rv]	39.1397	MEDVESVSLHGPLK	1.63276	3	514.261	1539.76	0.000512114	0.332593	35.18	0.00341713	9.50304
gi|1333784	unnamed protein product [Mycobacterium tuberculosis]	74.2313	ADAVDDEELLELVEMEVR	1.62899	2	1045.99	2089.97	0.000861015	0.411974	74.21	0.00184779	10.1615
gi|15610092	Conserved protein [Mycobacterium tuberculosis H37Rv]	37.8365	LAPVVALEPAPGTHSR	1.62876	2	807.952	1613.89	0.000186038	0.115273	42.24	0.00273244	10.969
gi|15610546	Probable inosine-5'-monophosphate dehydrogenase GuaB3 (imp dehydrogenase) (inosinic acid dehydrogenase) (inosinate dehydrogenase) (imp oxidoreductase) (inosine-5'-monophosphate oxidoreductase) (IMPDH) (IMPD) [Mycobacterium tuberculosis H37Rv]	25.0486	RDYLDETGGR	1.62757	2	591.281	1180.55	-4.00361e-05	-0.0339132	47.99	0.0315117	24.2547
gi|385991267	lignin peroxidase lipJ [Mycobacterium tuberculosis CCDC5180]	24.3227	LASFSR	1.62718	2	340.69	679.366	0.000562316	0.827708	32.52	0.00635109	14.0247
gi|15611003	ESX-1 secretion-associated protein EspH [Mycobacterium tuberculosis H37Rv]	76.2682	EFVGMTLNLPTPEEAAAAEAEVFATR	1.62668	3	922.122	2763.34	0.00125025	0.452441	46.17	0.00134134	10.6026
gi|15840357	phosphate ABC transporter substrate-binding protein [Mycobacterium tuberculosis CDC1551]	72.7005	DAATAQTLQAFLHWAITDGNK	1.62594	2	1136.57	2271.13	0.00651749	2.86971	69.48	0.00169181	8.43487
gi|15842710	PPE family protein [Mycobacterium tuberculosis CDC1551]	18.6351	TQQTAIQAR	1.62413	2	508.778	1015.54	-0.00016619	-0.163647	47.82	0.0532575	30.7391
gi|15608957	Probable acetolactate synthase IlvG (acetohydroxy-acid synthase)(ALS) [Mycobacterium tuberculosis H37Rv]	19.8885	STDTAPAQTMHAGR	1.62071	2	722.338	1442.66	0.00463541	3.21311	89.25	0.118292	35.6014
gi|15609433	Probable haloalkane dehalogenase [Mycobacterium tuberculosis H37Rv]	36.9487	AAWEALGR	1.62005	2	437.232	872.45	-0.000224363	-0.257165	47.89	0.00653571	15.4477
gi|15608531	Probable S-adenosylmethionine synthetase MetK (mat) (AdoMet synthetase) (methionine adenosyltransferase) [Mycobacterium tuberculosis H37Rv]	29.9174	LFTSESVTEGHPDK	1.61983	2	773.873	1545.73	-0.000171749	-0.111112	68.18	0.00288812	12.5003
gi|15608332	Unknown protein [Mycobacterium tuberculosis H37Rv]	71.2033	MLPAGDGHPVLVLPGLLAGDGSTWILR	1.61981	3	919.17	2754.49	0.000482332	0.175108	38.07	0.00730106	14.2123
gi|15610276	Probable acyl-CoA dehydrogenase FadE23 [Mycobacterium tuberculosis H37Rv]	17.9544	THQGAAEMMR	1.61967	3	377.839	1130.5	0.000145394	0.128611	33.14	0.221173	50.1496
gi|15607576	Putative conserved ATPase [Mycobacterium tuberculosis H37Rv]	20.7232	RGQSFDSGVSDR	1.6174	2	655.808	1309.6	-0.000291228	-0.222379	47.14	0.0772061	29.2528
gi|15611049	Probable thioredoxin reductase TrxB2 (TRXR) (TR) [Mycobacterium tuberculosis H37Rv]	74.5188	AQLAPLVFEGTSFGGALMTTTDVENYPGFR	1.61626	3	1063.86	3188.55	0.000923875	0.289748	48.89	0.00125614	7.69102
gi|15607491	Probable chaperone protein DnaK (heat shock protein 70) (heat shock 70 kDa protein) (HSP70) [Mycobacterium tuberculosis H37Rv]	19.6494	IQEGSGLSK	1.61616	2	459.748	917.481	-0.000383962	-0.418496	36.16	0.0638998	30.8398
gi|15610221	Probable acetyl-hydrolase/esterase LipR [Mycobacterium tuberculosis H37Rv]	75.3068	GIQAPAALGLICPWADLAVDIEATRPALR	1.61603	3	1020.22	3057.65	0.00454859	1.48761	42.62	0.0434941	20.2292
gi|494691496	phosphoserine aminotransferase [Mycobacterium tuberculosis str. Haarlem/NITR202]	48.7061	PYTTPFVTDPGLR	1.61569	2	732.38	1462.75	-0.000139949	-0.0956755	41.35	0.000647539	7.47976
gi|15608432	Probable arginyl-tRNA synthetase ArgS (ARGRS) (arginine--tRNA ligase) [Mycobacterium tuberculosis H37Rv]	19.0075	VENAIAR	1.61543	2	386.719	771.424	-0.000226094	-0.293087	39.59	0.100454	36.374
gi|15607947	Conserved hypothetical protein [Mycobacterium tuberculosis H37Rv]	27.3261	GSGALQLSGSR	1.6138	2	516.775	1031.54	1.00812e-05	0.00977301	60.69	0.0346615	21.2505
gi|15608159	Probable transcriptional regulatory protein (probably TetR-family) [Mycobacterium tuberculosis H37Rv]	45.2337	EGLYAVVVDR	1.61339	2	560.804	1119.59	0.000117324	0.104791	42.89	0.0085517	18.2115
gi|15840357	phosphate ABC transporter substrate-binding protein [Mycobacterium tuberculosis CDC1551]	61.3997	TWDDPQIAALNPGVNLPGTAVVPLHR	1.61183	3	917.824	2750.45	0.000719835	0.261715	61.58	0.0642285	27.3644
gi|15607525	Probable endopeptidase ATP binding protein (chain B) ClpB (ClpB protein) (heat shock protein F84.1) [Mycobacterium tuberculosis H37Rv]	27.1029	LLTGHGASPQALR	1.61173	3	440.918	1319.73	0.000407049	0.308434	40.93	0.039863	19.0972
gi|15609760	Universal stress protein family protein TB31.7 [Mycobacterium tuberculosis H37Rv]	13.2683	WQQDHGR	1.6117	2	463.715	925.416	0.000401714	0.43409	38.78	0.0222795	20.5432
gi|15608319	Unknown protein [Mycobacterium tuberculosis H37Rv]	70.5884	FTAALDELLAPLAEPR	1.61135	2	863.973	1725.93	0.0011091	0.642612	42.26	0.00269905	9.22967
gi|1502425	esterase [Mycobacterium tuberculosis]	17.8155	RADDHEYAVER	1.61124	3	454.213	1359.62	-9.09329e-05	-0.0668813	33.19	0.189495	45.1009
gi|31792374	polyketide beta-ketoacyl synthase [Mycobacterium bovis AF2122/97]	63.8723	GVLHAAAVVEDATLANVTDELIDR	1.61086	3	831.438	2491.29	-0.000133646	-0.0536451	34.23	0.00451095	10.9445
gi|15610655	Unknown protein [Mycobacterium tuberculosis H37Rv]	16.246	LGDHPYAK	1.61056	2	450.732	899.45	3.25629e-05	0.0362031	36.02	0.475002	72.041
gi|248681	MMP=19 kda major membrane protein [Mycobacterium tuberculosis, Erdman strain no.107, Peptide, 143 aa]	43.791	GILTVSVAVSEGKPTEK	1.61005	2	857.982	1713.95	-0.00125136	-0.730105	45.67	0.136507	33.9885
gi|15609433	Probable haloalkane dehalogenase [Mycobacterium tuberculosis H37Rv]	34.4436	TMIPPLSAAGHR	1.60996	3	417.561	1249.66	9.68202e-05	0.0774772	34.5	0.00168388	8.52516
gi|15609266	Probable oxidoreductase [Mycobacterium tuberculosis H37Rv]	64.6072	ADLPAFAELLAR	1.6094	2	643.859	1285.7	0.000250672	0.194969	81.93	0.0151929	16.6942
gi|15609877	Epoxide hydrolase [Mycobacterium tuberculosis H37Rv]	71.9115	DYFDVYDMFK	1.60825	2	671.787	1341.56	0.000790136	0.588969	51.26	0.000192428	6.10114
gi|15610379	Unknown protein [Mycobacterium tuberculosis H37Rv]	74.9758	TLFTTLQQLLIGK	1.60823	2	738.446	1474.88	0.000608127	0.412324	37.11	0.0384626	25.8367
gi|15607622	Hypothetical protein Rv0481c [Mycobacterium tuberculosis H37Rv]	54.6333	LAETPVDVATLESIR	1.60642	2	807.437	1612.86	-0.00787585	-4.88313	60.16	0.00961693	16.514
gi|15610107	Probable lipase/esterase LipN [Mycobacterium tuberculosis H37Rv]	73.4852	YLGSLTHGFLNLFQLGGGSAAGTNELISALR	1.60626	3	1059.9	3176.67	0.00415711	1.30864	42.63	0.000870955	7.20146
gi|15607502	Probable conserved membrane protein [Mycobacterium tuberculosis H37Rv]	17.557	MSQEDQVR	1.60598	2	496.727	991.439	-4.422e-05	-0.0446018	54.37	0.088121	33.9252
gi|15609762	Probable conserved transmembrane alanine and leucine rich protein [Mycobacterium tuberculosis H37Rv]	46.1603	ISTQQLFAGVR	1.60594	2	610.343	1218.67	8.86731e-05	0.072762	76.58	0.00624918	13.4623
gi|15607709	Conserved protein [Mycobacterium tuberculosis H37Rv]	31.4636	SSDGSPPYVVR	1.60472	2	582.288	1162.56	-0.000179288	-0.154218	51.66	0.0188775	19.4784
gi|15609978	Probable N utilization substance protein A NusA [Mycobacterium tuberculosis H37Rv]	21.4567	SNVAGLNAK	1.60467	2	437.243	872.471	-0.00022317	-0.255791	39.29	0.237086	46.8853
gi|15608123	Probable serine protease PepD (serine proteinase) (MTB32B) [Mycobacterium tuberculosis H37Rv]	45.775	APGATVALTFQDPSGGSR	1.60354	2	866.436	1730.86	-0.00062418	-0.360619	66.94	0.0102777	14.5851
gi|15607586	Alternative RNA polymerase sigma factor SigK [Mycobacterium tuberculosis H37Rv]	60.7943	GSALAWLLTMAHR	1.6035	3	476.259	1425.76	0.000170987	0.119927	46.71	0.0431592	20.196
gi|15840357	phosphate ABC transporter substrate-binding protein [Mycobacterium tuberculosis CDC1551]	69.6004	GLGEAQLGNSSGNFLLPDAQSIQAAAAGFASK	1.6033	2	1545.78	3089.54	-0.000631932	-0.204539	41.06	0.0151839	17.1306
gi|15608531	Probable S-adenosylmethionine synthetase MetK (mat) (AdoMet synthetase) (methionine adenosyltransferase) [Mycobacterium tuberculosis H37Rv]	39.1016	PIYAPTAAYGHFGR	1.60243	3	507.593	1519.76	0.000364	0.239512	66.81	0.00151424	8.68092
gi|15609266	Probable oxidoreductase [Mycobacterium tuberculosis H37Rv]	36.9115	VVFITGAAR	1.60179	2	467.279	932.544	-0.000328935	-0.352729	40.55	0.00258343	9.06394
gi|489998660	hypothetical protein [Mycobacterium tuberculosis]	33.3382	INLIDR	1.60119	2	372.224	742.434	3.57705e-05	0.04818	42.21	0.00803748	14.0576
gi|15610492	Probable bifunctional protein FolD: methylenetetrahydrofolate dehydrogenase + methenyltetrahydrofolate cyclohydrolase [Mycobacterium tuberculosis H37Rv]	48.2409	PLGLLLTR	1.60046	2	441.792	881.57	0.000232937	0.26423	53.3	0.0115907	15.0432
gi|15608315	Probable NADPH dependent 2,4-dienoyl-CoA reductase FadH (2,4-dienoyl coenzyme A reductase) (4-enoyl-CoA reductase) [Mycobacterium tuberculosis H37Rv]	37.5403	YAYHPLAVSASPIK	1.59905	3	506.277	1515.81	0.000164148	0.108291	40.73	0.00266615	11.3663
gi|489998660	hypothetical protein [Mycobacterium tuberculosis]	38.9525	VIEGNFGDQEIADK	1.59846	2	767.873	1533.73	0.000570062	0.371683	84.62	0.00307566	11.0258
gi|471336057	fumarate reductase iron-sulfur subunit [Mycobacterium tuberculosis str. Erdman = ATCC 35801]	20.1252	GDESCGELR	1.59813	2	511.714	1021.41	-0.0001457	-0.142645	55.86	0.105422	28.2144
gi|15610077	Probable multifunctional mycocerosic acid synthase membrane-associated Mas [Mycobacterium tuberculosis H37Rv]	69.9705	GVTLGAAFGGLTTAHTAEAGAATVLAEVALPASIR	1.59758	4	816.945	3263.75	0.0011022	0.337708	49.18	0.0117658	13.4388
gi|15607452	Unknown protein [Mycobacterium tuberculosis H37Rv]	66.5297	GLQLDIGAPPQFMDFR	1.59741	2	902.957	1803.9	0.000843958	0.467852	54.78	0.0323795	21.2527
gi|15608317	Probable ferredoxin FdxC [Mycobacterium tuberculosis H37Rv]	20.9751	VGMTENDPQAVK	1.59684	2	652.811	1303.61	-7.94034e-05	-0.0609105	57.18	0.142965	39.0731
gi|15610554	10 kDa chaperonin GroES (protein CPN10) (protein GroES) (BCG-a heat shock protein) (10 kDa antigen) [Mycobacterium tuberculosis H37Rv]	20.0544	YGGTEIK	1.59604	2	384.2	766.386	-2.67612e-05	-0.0349187	38.83	0.046687	27.1103
gi|15607576	Putative conserved ATPase [Mycobacterium tuberculosis H37Rv]	70.34	VVAALLTELDGIDPLR	1.59587	2	847.988	1693.96	0.00101618	0.599881	94.55	0.0226777	16.8728
gi|15840357	phosphate ABC transporter substrate-binding protein [Mycobacterium tuberculosis CDC1551]	61.9284	SDGSGDTFLFTQYLSK	1.5955	2	883.418	1764.82	0.00089461	0.506913	93.55	0.00874165	13.3463
gi|15607261	Probable fatty-acid-CoA ligase FadD7 (fatty-acid-CoA synthetase) (fatty-acid-CoA synthase) [Mycobacterium tuberculosis H37Rv]	32.9293	VVLIDADGPHDR	1.59519	3	436.23	1305.67	0.000146989	0.112577	35.83	0.00511306	13.1054
gi|15610933	Probable acyl-CoA dehydrogenase FadE35 [Mycobacterium tuberculosis H37Rv]	51.8282	GVATFLVLR	1.59296	2	488.303	974.592	0.00032671	0.335228	52.23	0.0479197	25.4861
gi|15607670	Conserved protein [Mycobacterium tuberculosis H37Rv]	48.8983	LLYLLSGR	1.59289	2	467.789	933.564	-0.000418133	-0.447888	46.56	0.00850935	15.1808
gi|489998285	nitrate ABC transporter substrate-binding protein [Mycobacterium tuberculosis]	21.4567	AQYLSGR	1.59287	2	397.711	793.408	-0.000530569	-0.668721	43.51	0.174425	41.4348
gi|386003355	hypothetical protein MRGA423_01820 [Mycobacterium tuberculosis RGTB423]	74.6426	DSVFEQSALHDLEALFAK	1.59232	2	1010.5	2018.99	-0.000813246	-0.402797	75.08	0.0761658	28.7646
gi|248681	MMP=19 kda major membrane protein [Mycobacterium tuberculosis, Erdman strain no.107, Peptide, 143 aa]	39.8561	GILTVSVAVSEGKPTEK	1.59012	2	857.983	1713.95	-0.000740338	-0.431948	62.95	0.00511284	14.3145
gi|15608626	Possible exported conserved protein [Mycobacterium tuberculosis H37Rv]	25.3516	AAAYLQAQGQAK	1.58967	2	610.325	1218.64	-0.000322219	-0.26441	63.21	0.0159003	15.8504
gi|386003355	hypothetical protein MRGA423_01820 [Mycobacterium tuberculosis RGTB423]	26.5618	VDADVVGR	1.58949	2	415.722	829.429	-0.000341018	-0.411148	53.28	0.0142593	18.0647
gi|15610266	Triacylglycerol synthase (diacylglycerol acyltransferase) Tgs1 [Mycobacterium tuberculosis H37Rv]	47.9699	QFGNTLMAIANR	1.58931	2	668.345	1334.68	-0.0011556	-0.865828	47.32	0.00567469	14.9869
gi|385991225	short chain dehydrogenase [Mycobacterium tuberculosis CCDC5180]	19.0075	RGDLEVAAK	1.58745	2	479.77	957.525	0.000312806	0.326682	50.7	0.102626	35.6077
gi|15609968	Probable enoyl-CoA hydratase EchA16 (enoyl hydrase) (unsaturated acyl-CoA hydratase) (crotonase) [Mycobacterium tuberculosis H37Rv]	31.8671	NALSAALR	1.58678	2	408.24	814.466	0.000163918	0.201258	40.07	0.013744	17.4377
gi|15610146	Probable glutamyl-tRNA(GLN) amidotransferase (subunit B) GatB (Glu-ADT subunit B) [Mycobacterium tuberculosis H37Rv]	20.7587	LSNSLAR	1.58643	2	380.719	759.423	-0.000656816	-0.864888	51.57	0.402627	65.9266
gi|15610077	Probable multifunctional mycocerosic acid synthase membrane-associated Mas [Mycobacterium tuberculosis H37Rv]	27.869	QVNSELMAR	1.58611	2	524.266	1046.52	0.000136804	0.130723	48.2	0.00820707	13.3857
gi|15609520	Phenyloxazoline synthase MbtB (phenyloxazoline synthetase) [Mycobacterium tuberculosis H37Rv]	47.8173	AEVAELLGVR	1.58556	2	528.806	1055.6	-0.00094792	-0.897993	65.22	0.00262513	8.43324
gi|15608385	Probable short-chain type dehydrogenase/reductase [Mycobacterium tuberculosis H37Rv]	60.1082	VAVVTGAGSGIGQALAIELAR	1.58443	3	651.709	1952.11	0.000416919	0.213574	57.16	0.0809209	25.0031
gi|433636965	ESX-1 secretion-associated protein EspF [Mycobacterium canettii CIPT 140070017]	75.0175	SSTGTGLQGVTSGLANNLLAAAGAYLK	1.58423	2	1268.17	2534.33	-0.000799664	-0.315532	114.66	0.00468536	13.2709
gi|15607222	Conserved hypothetical protein [Mycobacterium tuberculosis H37Rv]	74.2724	LLHPWVNMAMDTVVAIEPEIVTGIR	1.58394	3	935.499	2803.48	7.68758e-05	0.0274216	37.68	0.0700292	25.0254
gi|15610419	Probable thiosulfate sulfurtransferase SseA (rhodanese) (thiosulfate cyanide transsulfurase) (thiosulfate thiotransferase) [Mycobacterium tuberculosis H37Rv]	75.6427	DDVLAILGAQPLIDVR	1.58388	3	569.993	1706.96	0.000332141	0.194581	63.06	0.000513142	6.85097
gi|15842284	cytoplasmic protein, 35 kDa [Mycobacterium tuberculosis CDC1551]	43.9803	YLMALFSSK	1.58217	2	538.278	1074.54	-0.00054183	-0.504243	41.7	0.0189518	18.1123
gi|15608626	Possible exported conserved protein [Mycobacterium tuberculosis H37Rv]	40.4581	SIDPPPSIQASMEK	1.58209	2	750.374	1498.73	0.000405763	0.270737	58.6	0.00203972	8.45262
gi|15609597	Probable ATP-dependent CLP protease proteolytic subunit 2 ClpP2 (endopeptidase CLP 2) [Mycobacterium tuberculosis H37Rv]	28.3718	TLMETTLAR	1.58051	2	526.275	1050.54	-0.00159201	-1.51542	48.84	0.0212661	19.6728
gi|515090426	butyryl-CoA dehydrogenase [Mycobacterium tuberculosis]	71.6192	LGWAALAVGTSHAVLDYVVPYVK	1.57898	3	810.446	2428.32	-0.000206216	-0.0849216	51.63	0.0271248	21.4296
gi|15609614	Probable macrolide-transport ATP-binding protein ABC transporter [Mycobacterium tuberculosis H37Rv]	52.6143	DLSFSLPR	1.57871	2	467.753	933.492	2.98872e-05	0.0320165	39.2	0.00162511	9.29931
gi|15607720	Conserved protein [Mycobacterium tuberculosis H37Rv]	62.37	IPTLEEFAEAVDR	1.57802	3	497.256	1488.75	0.000166776	0.112025	43.81	0.0529194	25.1644
gi|15609169	Conserved protein Acg [Mycobacterium tuberculosis H37Rv]	33.3011	RPIDEVFHVR	1.57667	3	423.235	1266.68	0.000169212	0.133587	42.38	0.00093835	6.79766
gi|15841985	ATP-dependent Clp protease proteolytic subunit [Mycobacterium tuberculosis CDC1551]	63.5449	ILMHQPLGGVTGSAADIAIQAEQFAVIK	1.57661	4	720.394	2877.55	0.00349873	1.21587	55.51	0.0192949	17.4754
gi|489995580	fatty oxidation protein fadB [Mycobacterium tuberculosis]	19.185	TSDEALAR	1.57596	2	431.717	861.419	1.82444e-05	0.0211795	62.15	0.0425252	24.6096
gi|15608385	Probable short-chain type dehydrogenase/reductase [Mycobacterium tuberculosis H37Rv]	17.9756	LTGSGYQR	1.57545	2	441.227	880.44	0.000104163	0.118308	38.94	0.101194	34.078
gi|15607525	Probable endopeptidase ATP binding protein (chain B) ClpB (ClpB protein) (heat shock protein F84.1) [Mycobacterium tuberculosis H37Rv]	74.5188	NSAGQIITFIDELHTIVGAGATGEGAMDAGNMIKPMLAR	1.57528	3	1324.33	3969.98	-9.65589e-05	-0.0243223	52.59	0.0317108	20.36
gi|15608964	Conserved protein with FHA domain, GarA [Mycobacterium tuberculosis H37Rv]	43.3782	LVFLTGPK	1.57486	2	437.774	873.533	0.000718479	0.822499	43.16	0.00235328	9.7219
gi|15609298	Conserved protein [Mycobacterium tuberculosis H37Rv]	34.9587	AFEVIAR	1.57469	2	403.231	804.448	-0.00172745	-2.14737	52.09	0.0556843	28.277
gi|15840357	phosphate ABC transporter substrate-binding protein [Mycobacterium tuberculosis CDC1551]	69.6004	GLGEAQLGNSSGNFLLPDAQSIQAAAAGFASK	1.57401	3	1030.85	3089.54	2.38406e-05	0.00771654	55.55	4.13184e-05	3.8553
gi|15608613	Probable iron-regulated aconitate hydratase Acn (citrate hydro-lyase) (aconitase) [Mycobacterium tuberculosis H37Rv]	33.8174	EAIADLGGNPDK	1.5732	2	600.299	1198.58	-0.000225254	-0.187933	57.77	0.0028002	9.72666
gi|15841056	phosphoribosyl isomerase A [Mycobacterium tuberculosis CDC1551]	65.3805	PLILLPAVDVVEGR	1.57255	2	745.951	1489.89	0.000577665	0.387724	38.32	0.00363488	12.3766
gi|15608905	Conserved protein [Mycobacterium tuberculosis H37Rv]	53.7223	FVALGDAALTDGALSR	1.57108	2	788.92	1575.83	0.00035047	0.222404	82.69	0.0756413	30.1216
gi|15610938	Probable conserved membrane protein [Mycobacterium tuberculosis H37Rv]	36.322	AMVAAMTDMNNR	1.57046	2	662.794	1323.57	0.000394263	0.297878	58.21	0.00360953	11.36
gi|433636965	ESX-1 secretion-associated protein EspF [Mycobacterium canettii CIPT 140070017]	38.2116	VLAGMHNEIVGDLK	1.5704	3	499.271	1494.79	0.00497075	3.32539	36.86	0.000293635	6.338
gi|15607878	Conserved protein [Mycobacterium tuberculosis H37Rv]	62.4893	LPLGEVPGQVFIGLR	1.56914	2	797.97	1593.92	0.000308226	0.193376	43.91	0.0425658	22.1611
gi|15607303	Possible oxidoreductase [Mycobacterium tuberculosis H37Rv]	39.6279	LADLLGGAR	1.56895	2	443.262	884.509	0.000833322	0.94213	50.46	0.0287384	19.6987
gi|15840357	phosphate ABC transporter substrate-binding protein [Mycobacterium tuberculosis CDC1551]	57.6161	ASFLDQVHFQPLPPAVVK	1.56882	2	997.049	1992.08	-0.000302584	-0.151893	50.56	0.228398	43.9984
gi|386003509	isocitrate lyase [Mycobacterium tuberculosis RGTB423]	75.6847	VLGLHFFNPVPVLPLVELVR	1.56878	4	565.341	2257.34	-2.68265e-05	-0.0118842	35.08	0.00833602	13.6084
gi|15608385	Probable short-chain type dehydrogenase/reductase [Mycobacterium tuberculosis H37Rv]	69.2327	AFLPHLIASGDGHVINISSVFGLFSAPGQAAYNSAK	1.56822	4	914.976	3655.88	-0.00181544	-0.496582	53.15	0.0155375	17.8494
gi|489995580	fatty oxidation protein fadB [Mycobacterium tuberculosis]	40.948	AAVLASGMPVTSGGVQLNR	1.56745	2	922.486	1842.96	-0.00445834	-2.41912	80.41	0.00411349	11.6077
gi|15842284	cytoplasmic protein, 35 kDa [Mycobacterium tuberculosis CDC1551]	42.6908	YANAIGSAELAESSVQGR	1.56718	3	608.302	1821.89	-0.000261753	-0.143671	58.06	0.000772344	6.07345
gi|15610427	Probable transcriptional regulatory protein LrpA (Lrp/AsnC-family) [Mycobacterium tuberculosis H37Rv]	36.5068	MNEALDDIDR	1.56693	2	596.269	1190.52	0.000322777	0.271122	50.91	0.0101595	12.2613
gi|15607385	Probable acyl-CoA dehydrogenase FadE5 [Mycobacterium tuberculosis H37Rv]	24.0986	AYAEGLR	1.56656	2	390.206	778.397	-6.3903e-06	-0.00820956	38.29	0.0136782	16.9506
gi|15608992	Possible oxidoreductase [Mycobacterium tuberculosis H37Rv]	26.8463	SPTLLAK	1.56622	2	365.23	728.445	0.00195708	2.68666	44.51	0.0127149	15.1376
gi|15610178	Probable conserved ATP-binding protein ABC transporter [Mycobacterium tuberculosis H37Rv]	75.4745	ALMTDPELLLLDEPAAGLDLGGR	1.56566	3	794.086	2379.24	0.000241816	0.101636	46.25	0.00374289	12.0238
gi|31791556	protein transport protein [Mycobacterium bovis AF2122/97]	32.4134	VIEQDMAVDSAGK	1.56502	2	681.832	1361.65	-0.00061045	-0.448317	87.51	0.0149886	18.006
gi|15608626	Possible exported conserved protein [Mycobacterium tuberculosis H37Rv]	32.9659	GVLDEATGR	1.56478	2	459.238	916.462	0.000521996	0.569578	47.06	0.0120008	16.9021
gi|515921050	hypothetical protein, partial [Mycobacterium tuberculosis]	17.2522	GVGGPGGAGGAGGR	1.56431	2	513.758	1025.5	0.000849142	0.828027	54.86	0.131548	31.8972
gi|15609188	Polyprenol-monophosphomannose synthase Ppm1 [Mycobacterium tuberculosis H37Rv]	36.5428	TMSEQQLAFAK	1.56277	2	627.314	1252.61	0.00087358	0.697407	43.52	0.0142371	14.4605
gi|15609167	Conserved protein [Mycobacterium tuberculosis H37Rv]	39.4758	LLATPTAGPSLR	1.56261	2	598.853	1195.69	-0.000225098	-0.188257	37.45	0.00635388	10.8771
gi|489998660	hypothetical protein [Mycobacterium tuberculosis]	36.2862	LLDLGEK	1.5621	2	394.232	786.449	0.000355646	0.452217	36.72	0.0016029	9.86242
gi|15607491	Probable chaperone protein DnaK (heat shock protein 70) (heat shock 70 kDa protein) (HSP70) [Mycobacterium tuberculosis H37Rv]	37.1688	MPAVTDLVK	1.56205	2	495.27	988.526	-0.000436814	-0.441884	36.31	0.00113752	6.55357
gi|15610936	Polyketide synthase Pks13 [Mycobacterium tuberculosis H37Rv]	56.0607	MALELTWEALEHAR	1.56048	2	835.422	1668.83	0.000561914	0.336711	41.49	0.00628819	11.7356
gi|15607425	ESX conserved component EccC3. ESX-3 type VII secretion system protein. Possible membrane protein [Mycobacterium tuberculosis H37Rv]	17.8903	TEEVDAER	1.56033	2	474.717	947.42	-4.86837e-05	-0.0513856	52.2	0.0906789	31.6441
gi|15607425	ESX conserved component EccC3. ESX-3 type VII secretion system protein. Possible membrane protein [Mycobacterium tuberculosis H37Rv]	48.7061	DPHDPDFLVLR	1.56023	3	441.894	1322.66	-0.00048081	-0.363517	47.14	0.00432593	9.75727
gi|15840078	enoyl-CoA hydratase [Mycobacterium tuberculosis CDC1551]	65.6265	LSALHQWGLPESAALDLEFASIAR	1.55988	3	865.79	2594.35	0.000421463	0.162454	36.08	0.000159899	4.48515
gi|15607261	Probable fatty-acid-CoA ligase FadD7 (fatty-acid-CoA synthetase) (fatty-acid-CoA synthase) [Mycobacterium tuberculosis H37Rv]	47.9316	LPEAPALVVTADR	1.55888	2	676.382	1350.75	-0.00111604	-0.826239	53.28	0.000284373	5.51035
gi|15608273	Probable 5-methyltetrahydropteroyltriglutamate--homocysteine methyltransferase MetE (methionine synthase, vitamin-B12 independent isozyme) [Mycobacterium tuberculosis H37Rv]	75.5587	GMLTGPVTILAWSFVR	1.55869	3	583.324	1746.95	0.000187791	0.107497	51.7	0.000491495	5.80234
gi|31794773	ATP-dependent Clp protease ATP-binding subunit CLPC [Mycobacterium bovis AF2122/97]	17.6435	LTEAETTR	1.55811	2	460.738	919.461	-0.000165268	-0.179744	43.64	0.201345	45.0347
gi|15609266	Probable oxidoreductase [Mycobacterium tuberculosis H37Rv]	24.5361	AGNEHFANALR	1.55782	2	600.299	1198.58	-0.000859333	-0.716957	77.32	0.0317873	20.7341
gi|15610419	Probable thiosulfate sulfurtransferase SseA (rhodanese) (thiosulfate cyanide transsulfurase) (thiosulfate thiotransferase) [Mycobacterium tuberculosis H37Rv]	75.6427	DDVLAILGAQPLIDVR	1.5569	2	854.486	1706.96	0.00118436	0.693844	103.45	0.000136387	5.00603
gi|433631319	Adenosine kinase [Mycobacterium canettii CIPT 140070010]	27.9421	SAGLGLER	1.55653	2	401.725	801.435	0.000198549	0.247742	41.74	0.0372632	23.6713
gi|15607525	Probable endopeptidase ATP binding protein (chain B) ClpB (ClpB protein) (heat shock protein F84.1) [Mycobacterium tuberculosis H37Rv]	74.0251	LDDVLIFEGLNPEELVR	1.55551	3	657.686	1970.04	0.000862374	0.437745	49.93	0.000199475	5.73981
gi|15609169	Conserved protein Acg [Mycobacterium tuberculosis H37Rv]	22.5733	TTVTADTVR	1.55496	2	482.259	962.503	-0.00020311	-0.211022	44.38	0.0428853	24.8595
gi|15608621	3-oxoacyl-[acyl-carrier protein] reductase FabG1 (3-ketoacyl-acyl carrier protein reductase) (mycolic acid biosynthesis a protein) [Mycobacterium tuberculosis H37Rv]	39.7783	TATATEGAKPPFVSR	1.55451	2	787.912	1573.81	-0.000164193	-0.104328	51.42	0.00476044	10.6828
gi|15608404	Adenylyl cyclase (ATP pyrophosphate-lyase) (adenylate cyclase) [Mycobacterium tuberculosis H37Rv]	65.2979	FVELGLNPDQVVLVVR	1.55437	2	899.017	1796.02	0.000482448	0.268621	54.09	0.00751788	10.9656
gi|15609350	Probable aminopeptidase PepB [Mycobacterium tuberculosis H37Rv]	66.7749	LAVPSLPVGSVLTVGLGK	1.55362	3	569.686	1706.03	0.000617039	0.36168	56.1	0.0269017	17.0785
gi|15607670	Conserved protein [Mycobacterium tuberculosis H37Rv]	31.4271	NSIAVVNAVRPR	1.55253	2	648.381	1294.75	-0.000292159	-0.225649	53.73	0.00815489	14.3942
gi|15609167	Conserved protein [Mycobacterium tuberculosis H37Rv]	73.7742	GGLPVAWEVAAALHAPLDAFVVR	1.55191	3	787.102	2358.29	0.000710203	0.301152	32.47	0.00177062	9.89618
gi|15607670	Conserved protein [Mycobacterium tuberculosis H37Rv]	18.2319	VVEHFSR	1.5516	2	437.233	872.451	0.000211007	0.241855	46.44	0.0141778	17.993
gi|15609296	Conserved protein [Mycobacterium tuberculosis H37Rv]	31.0223	FVNHIEPVAPR	1.55135	3	426.903	1277.69	0.000384911	0.301256	34.57	0.011648	15.0707
gi|15611024	Probable conserved membrane protein [Mycobacterium tuberculosis H37Rv]	19.185	INPGESPR	1.55128	2	435.228	868.441	0.000421127	0.484923	44.94	0.0346036	20.1771
gi|15608626	Possible exported conserved protein [Mycobacterium tuberculosis H37Rv]	68.0467	VWVVPSDFNAALQGFTR	1.55072	3	636.332	1905.97	0.000673008	0.353104	42.38	0.000394371	6.83745
gi|15610090	Enoyl reductase [Mycobacterium tuberculosis H37Rv]	70.2991	IILACGFDSIPSDLNVYQLYR	1.55006	2	1229.13	2456.24	-0.00178513	-0.726773	38.93	0.247914	50.3966
gi|15609590	Probable molybdopterin-guanine dinucleotide biosynthesis protein A MobA [Mycobacterium tuberculosis H37Rv]	36.8753	PLTNVNSAAGLHAPMQPGR	1.54976	3	644.335	1929.98	-0.0022605	-1.17125	58.04	0.0109608	15.7249
gi|15609361	Probable carboxylesterase CaeA [Mycobacterium tuberculosis H37Rv]	20.0878	EGVAHIENETK	1.54974	2	613.805	1225.59	0.000837512	0.683352	39.24	0.130979	37.6104
gi|15607581	60 kDa chaperonin 2 GroEL2 (protein CPN60-2) (GroEL protein 2) (65 kDa antigen) (heat shock protein 65) (cell wall protein A) (antigen A) [Mycobacterium tuberculosis H37Rv]	76.018	KAMLQDMAILTGGQVISEEVGLTLENADLSLLGK	1.54905	4	898.224	3588.87	0.00248341	0.691977	36.17	0.00167953	9.31154
gi|385991542	transmembrane cytochrome C oxidase subunit II ctaC [Mycobacterium tuberculosis CCDC5180]	17.8539	TNAEALR	1.54861	2	387.709	773.403	0.000242272	0.313255	52.04	0.159494	40.4932
gi|15609614	Probable macrolide-transport ATP-binding protein ABC transporter [Mycobacterium tuberculosis H37Rv]	74.6852	FNEVAELMATDYTDELMEEMGR	1.54825	2	1297.56	2593.1	0.00088394	0.340881	73.48	0.00328521	11.1949
gi|15610909	Conserved protein [Mycobacterium tuberculosis H37Rv]	70.6293	AADSLAEYVLELAR	1.54548	2	760.896	1519.78	-0.0102907	-6.77114	71.8	0.00232882	9.81928
gi|15609296	Conserved protein [Mycobacterium tuberculosis H37Rv]	34.7748	AGGLVFAR	1.54514	2	395.732	789.449	-0.000456068	-0.577703	38.64	0.00149815	8.75893
gi|15608405	Unknown protein [Mycobacterium tuberculosis H37Rv]	35.8751	TAMSAVDDLR	1.54473	2	539.763	1077.51	-0.000261061	-0.242281	52.6	0.0055105	11.8891
gi|15607585	Anti-sigma factor RskA (regulator of sigma K) [Mycobacterium tuberculosis H37Rv]	32.1251	TAILDATKPEVR	1.54402	2	657.375	1312.74	3.56512e-05	0.027158	100.64	0.0135468	15.6543
gi|15609142	Universal stress protein family protein [Mycobacterium tuberculosis H37Rv]	47.9699	GLLGSVSSSLVR	1.54369	2	587.843	1173.67	-0.000915625	-0.780138	75.78	0.000638116	6.58153
gi|15609542	Conserved protein [Mycobacterium tuberculosis H37Rv]	73.9413	ADPGEIVWTWVAYEQDPTR	1.54349	3	745.024	2232.05	0.00244667	1.09615	36.12	0.00905203	12.1239
gi|15608284	Probable short-chain type dehydrogenase/reductase [Mycobacterium tuberculosis H37Rv]	65.8322	IVDINLVGTFNVLR	1.54298	2	786.959	1571.9	0.000294009	0.18704	75.04	0.0115271	14.3684
gi|15608613	Probable iron-regulated aconitate hydratase Acn (citrate hydro-lyase) (aconitase) [Mycobacterium tuberculosis H37Rv]	19.6963	KDYNSFGSR	1.54262	2	537.254	1072.49	-0.000257369	-0.239973	32.59	0.378101	54.3968
gi|15841892	peptide synthetase [Mycobacterium tuberculosis CDC1551]	49.9427	FADWLVR	1.54247	2	453.745	905.476	4.53695e-05	0.0501057	46.84	0.00688713	14.3229
gi|15840078	enoyl-CoA hydratase [Mycobacterium tuberculosis CDC1551]	24.7884	VAGEALEGAR	1.54234	2	486.759	971.504	0.000196624	0.202391	74.33	0.0192253	17.4751
gi|15611050	Thioredoxin TrxC (TRX) (MPT46) [Mycobacterium tuberculosis H37Rv]	72.286	NFQVVSIPTLILFK	1.54184	2	809.982	1617.95	0.000771772	0.477006	47.78	0.00199194	9.54203
gi|15611049	Probable thioredoxin reductase TrxB2 (TRXR) (TR) [Mycobacterium tuberculosis H37Rv]	40.3064	AVILAMGAAAR	1.5417	2	522.305	1042.6	0.000126075	0.120925	70.26	0.000811227	6.16752
gi|15609510	Probable chaperone protein DnaJ2 [Mycobacterium tuberculosis H37Rv]	30.5071	IPAGVGDGMR	1.54107	2	486.75	971.486	-0.000119868	-0.123386	35.41	0.0414371	20.4645
gi|433636965	ESX-1 secretion-associated protein EspF [Mycobacterium canettii CIPT 140070017]	41.2497	ADDGLAGVIDK	1.54098	2	537.278	1072.54	0.000458851	0.427817	42.32	0.00279572	10.7676
gi|15607261	Probable fatty-acid-CoA ligase FadD7 (fatty-acid-CoA synthetase) (fatty-acid-CoA synthase) [Mycobacterium tuberculosis H37Rv]	44.2473	IADLVEVAATR	1.54089	2	579.33	1156.64	-0.000277684	-0.240077	69.1	0.00215778	9.88746
gi|15611049	Probable thioredoxin reductase TrxB2 (TRXR) (TR) [Mycobacterium tuberculosis H37Rv]	39.1397	MEDVESVSLHGPLK	1.54039	2	770.887	1539.76	7.41961e-05	0.0481868	76.02	0.0247957	15.5306
gi|15609764	Conserved protein [Mycobacterium tuberculosis H37Rv]	65.5037	GAVFPGEDVLDDVHGTAQAVWDIR	1.54031	3	856.423	2566.25	0.00154	0.600099	33.34	0.00154255	9.48785
gi|15842284	cytoplasmic protein, 35 kDa [Mycobacterium tuberculosis CDC1551]	39.8162	VQIQQAIEEAQR	1.54021	2	706.878	1411.74	-0.000179504	-0.127151	83.2	0.00569573	13.5314
gi|15608755	Probable pyruvate kinase PykA [Mycobacterium tuberculosis H37Rv]	31.4991	IVCTLGPATQR	1.54018	2	608.329	1214.64	-0.000483863	-0.398358	46.3	0.0288459	19.6769
gi|15610273	Probable monophosphatase [Mycobacterium tuberculosis H37Rv]	28.6283	GAFASVDGAR	1.53998	2	475.741	949.468	0.0059359	6.25186	42.2	0.0447278	21.2206
gi|15611004	ESX conserved component EccA1. ESX-1 type VII secretion system protein [Mycobacterium tuberculosis H37Rv]	23.2422	AATLMAR	1.53995	2	367.205	732.395	-0.000439073	-0.599503	35	0.0163672	14.6035
gi|15611003	ESX-1 secretion-associated protein EspH [Mycobacterium tuberculosis H37Rv]	76.2263	EFVGMTLNLPTPEEAAAAEAEVFATR	1.53975	2	1382.68	2763.34	0.00115632	0.41845	40.67	0.00172757	7.05039
gi|15610844	Aspartate-semialdehyde dehydrogenase Asd (ASA dehydrogenase) (ASADH) (aspartic semialdehyde dehydrogenase) (L-aspartate-beta-semialdehyde dehydrogenase) [Mycobacterium tuberculosis H37Rv]	74.8102	KGAALNTIQIAELLTADL	1.53948	3	619.022	1854.04	-0.00148207	-0.799368	37.98	0.00975641	13.5317
gi|15609702	Conserved protein [Mycobacterium tuberculosis H37Rv]	72.7005	FGGTSSGAIASAAFALGMDAGDAIAAAR	1.53909	3	843.08	2526.22	0.00220907	0.874456	55.16	0.000568576	6.86363
gi|15842284	cytoplasmic protein, 35 kDa [Mycobacterium tuberculosis CDC1551]	42.6908	YANAIGSAELAESSVQGR	1.53866	2	911.95	1821.89	-0.000395453	-0.217057	112.29	0.000487701	5.39717
gi|15608626	Possible exported conserved protein [Mycobacterium tuberculosis H37Rv]	68.0467	VWVVPSDFNAALQGFTR	1.53862	2	953.994	1905.97	0.000370876	0.194586	88.21	0.00156391	8.89863
gi|15610092	Conserved protein [Mycobacterium tuberculosis H37Rv]	34.1514	LEANVAANGLQDR	1.53852	2	685.855	1369.7	7.9908e-05	0.05834	65.26	0.00941208	11.1407
gi|15609169	Conserved protein Acg [Mycobacterium tuberculosis H37Rv]	39.9309	PDTMVTTDVIK	1.53827	2	610.316	1218.62	0.000258941	0.212488	64.45	0.000242991	5.99591
gi|31791556	protein transport protein [Mycobacterium bovis AF2122/97]	25.7229	VIEQDMAVDSAGK	1.53811	2	689.829	1377.64	-0.000614222	-0.44585	79.59	0.0568113	22.0709
gi|15608531	Probable S-adenosylmethionine synthetase MetK (mat) (AdoMet synthetase) (methionine adenosyltransferase) [Mycobacterium tuberculosis H37Rv]	50.0975	GFDGATCGVNIGIGAQSPDIAQGVDTAHEAR	1.53773	3	1028.82	3083.44	-3.04344e-05	-0.0098703	97.57	0.00156167	8.77632
gi|15610077	Probable multifunctional mycocerosic acid synthase membrane-associated Mas [Mycobacterium tuberculosis H37Rv]	47.5837	TETLTMPSEDAQVAVYR	1.53758	2	955.961	1909.91	-0.001355	-0.709457	79.15	0.000294392	6.26603
gi|15608835	Conserved hypothetical protein [Mycobacterium tuberculosis H37Rv]	37.5403	PGLIGIAR	1.53747	2	398.756	795.497	0.000510203	0.641364	46.77	0.00301003	9.22476
gi|15608503	Possible membrane protein [Mycobacterium tuberculosis H37Rv]	19.366	DDFQQR	1.53726	2	404.683	807.351	6.16065e-05	0.0763069	32.82	0.0505262	26.5691
gi|15608379	Possible magnesium and cobalt transport transmembrane protein CorA [Mycobacterium tuberculosis H37Rv]	32.6345	YTYAAALR	1.53711	2	464.748	927.481	-0.000527242	-0.568466	35.94	0.0107181	16.4561
gi|386003355	hypothetical protein MRGA423_01820 [Mycobacterium tuberculosis RGTB423]	74.6426	DSVFEQSALHDLEALFAK	1.53695	3	674.006	2019	0.000866432	0.42914	44.34	0.0120412	15.6803
gi|15842284	cytoplasmic protein, 35 kDa [Mycobacterium tuberculosis CDC1551]	74.3132	ATEYNNAAEAFAAQLVTAEQSVEDLK	1.53658	3	928.451	2782.33	0.00179524	0.645229	63.64	0.000522368	5.27602
gi|15608559	Conserved protein [Mycobacterium tuberculosis H37Rv]	73.2375	SVAIAEALMGLLR	1.53653	3	448.595	1342.76	0.000128015	0.0953372	50.85	0.00220959	9.73615
gi|15607428	ESAT-6 like protein EsxG (conserved protein TB9.8) [Mycobacterium tuberculosis H37Rv]	56.5408	SLLDAHIPQLVASQSAFAAK	1.53635	3	689.713	2066.12	0.000592942	0.286984	41.88	0.0582797	20.4608
gi|15610276	Probable acyl-CoA dehydrogenase FadE23 [Mycobacterium tuberculosis H37Rv]	18.8848	EHPGVTVER	1.53559	3	341.846	1022.52	0.000654515	0.640103	38.32	0.128921	36.9324
gi|15607670	Conserved protein [Mycobacterium tuberculosis H37Rv]	41.059	TLDILER	1.53459	2	430.248	858.481	0.000138376	0.161187	35.15	0.000351723	4.85189
gi|15610077	Probable multifunctional mycocerosic acid synthase membrane-associated Mas [Mycobacterium tuberculosis H37Rv]	45.5424	RPGDLQTLEFVASDR	1.5343	3	568.628	1702.86	-0.00025917	-0.152197	44.12	0.00589587	12.6913
gi|15609435	Conserved protein [Mycobacterium tuberculosis H37Rv]	53.0135	IGLGTWQFGSR	1.53404	2	611.323	1220.63	0.000465643	0.381478	58.82	0.00488787	9.22018
gi|15609987	Possible magnesium chelatase [Mycobacterium tuberculosis H37Rv]	34.9215	VVGSLDLQR	1.53393	2	493.785	985.556	1.33811e-05	0.0135772	37.5	0.00460109	11.1307
gi|15610268	Two component sensor histidine kinase DevS [Mycobacterium tuberculosis H37Rv]	73.9832	TSVQFVGPLSVVDSALADQAEAVVR	1.53347	3	853.453	2557.34	-0.000581552	-0.227405	33.39	0.000152627	4.62856
gi|471338529	restriction system protein mrr [Mycobacterium tuberculosis str. Erdman = ATCC 35801]	37.9867	IHEFAGALLGK	1.53318	3	385.889	1154.64	3.49149e-05	0.0302387	32.64	0.00401197	9.53701
gi|15609169	Conserved protein Acg [Mycobacterium tuberculosis H37Rv]	33.3011	RPIDEVFHVR	1.53221	2	634.349	1266.68	0.000166611	0.131533	34.66	0.011539	15.8246
gi|385990752	thioredoxin [Mycobacterium tuberculosis CCDC5180]	74.9758	SEVCVDLLDTLSGLAAAAK	1.53099	3	645.003	1931.99	0.000724575	0.375041	77.61	0.00221896	9.47769
gi|15610147	Probable 6-phosphofructokinase PfkA (phosphohexokinase) (phosphofructokinase) [Mycobacterium tuberculosis H37Rv]	36.2476	PAPGTIMLR	1.53075	2	478.274	954.534	0.00219639	2.30101	38.03	0.00338448	11.4866
gi|15609141	Conserved protein [Mycobacterium tuberculosis H37Rv]	19.2129	QADWDTGHR	1.53047	2	543.242	1084.47	-8.32531e-05	-0.0767685	42	0.301922	45.3502
gi|15610427	Probable transcriptional regulatory protein LrpA (Lrp/AsnC-family) [Mycobacterium tuberculosis H37Rv]	31.4991	AGLSVSAVQSR	1.53025	2	537.798	1073.58	-0.00110324	-1.02762	45.86	0.0149211	14.1173
gi|15608273	Probable 5-methyltetrahydropteroyltriglutamate--homocysteine methyltransferase MetE (methionine synthase, vitamin-B12 independent isozyme) [Mycobacterium tuberculosis H37Rv]	21.5161	RADQAEYLR	1.53006	2	561.288	1120.56	-7.88861e-05	-0.0703986	42.66	0.167125	36.1311
gi|15842854	mannose-1-phosphate guanylyltransferase [Mycobacterium tuberculosis CDC1551]	21.4882	GAEIGPGTR	1.52983	2	429.227	856.44	4.53337e-05	0.0529327	38.69	0.157166	34.499
gi|15608448	Probable ATP synthase alpha chain AtpA [Mycobacterium tuberculosis H37Rv]	17.8903	VGGAAQIK	1.52973	2	372.224	742.434	0.000466139	0.627852	44.21	0.176005	40.7252
gi|15609700	Probable glutamine-transport transmembrane protein ABC transporter [Mycobacterium tuberculosis H37Rv]	69.6809	VVAIDPALAFGGP	1.52908	2	613.843	1225.67	0.000374543	0.305582	79.15	0.00487958	11.4852
gi|15608681	Possible fatty acyl-CoA reductase [Mycobacterium tuberculosis H37Rv]	20.6858	NLNDAVK	1.52901	2	387.211	772.408	0.000453454	0.587065	34.13	0.116598	31.3772
gi|15610073	Daunorubicin-dim-transport ATP-binding protein ABC transporter DrrA [Mycobacterium tuberculosis H37Rv]	73.9413	DLDAIVAALGSLLPEHHR	1.52775	4	482.515	1926.03	8.63227e-05	0.0448189	56.69	0.000321592	4.60686
gi|15609266	Probable oxidoreductase [Mycobacterium tuberculosis H37Rv]	23.9499	GIGAEVAR	1.52687	2	386.719	771.424	0.000211842	0.274612	45.51	0.00713127	13.1812
gi|15608434	Probable homoserine dehydrogenase ThrA [Mycobacterium tuberculosis H37Rv]	76.6367	IVVVTHLATDAALSETVDALDDLDVVQGVSSVIR	1.5256	4	880.974	3519.87	0.000640194	0.18188	41.91	0.0661015	25.0044
gi|15607434	Conserved protein [Mycobacterium tuberculosis H37Rv]	49.5923	GTVDNIAFASGFR	1.52543	2	677.842	1353.67	0.00117524	0.868187	64.13	6.21941e-05	3.3693
gi|15608989	Urease accessory protein UreG [Mycobacterium tuberculosis H37Rv]	73.6099	GELSLAVLTNDIYTTEDADFLR	1.52518	2	1228.61	2455.21	-0.0012237	-0.498409	99.17	0.0019886	9.25397
gi|15610077	Probable multifunctional mycocerosic acid synthase membrane-associated Mas [Mycobacterium tuberculosis H37Rv]	33.3011	GLLTELHR	1.52467	2	469.774	937.534	-0.00013824	-0.14745	45.68	0.000686942	5.78392
gi|15610276	Probable acyl-CoA dehydrogenase FadE23 [Mycobacterium tuberculosis H37Rv]	69.9288	ILDIFEGTQQIQQLVVAR	1.52381	2	1036.08	2070.15	-0.000638364	-0.308367	68.55	0.0167476	13.9734
gi|15607581	60 kDa chaperonin 2 GroEL2 (protein CPN60-2) (GroEL protein 2) (65 kDa antigen) (heat shock protein 65) (cell wall protein A) (antigen A) [Mycobacterium tuberculosis H37Rv]	76.018	KAMLQDMAILTGGQVISEEVGLTLENADLSLLGK	1.52363	3	1197.29	3588.86	2.11277e-05	0.00588702	64.17	0.00138328	7.40314
gi|15607186	Possible oxidoreductase [Mycobacterium tuberculosis H37Rv]	62.41	LVAEYADIWHSFTAGDSYLAK	1.52347	3	786.388	2356.14	0.00329243	1.39738	35.67	0.0101177	11.5014
gi|15610077	Probable multifunctional mycocerosic acid synthase membrane-associated Mas [Mycobacterium tuberculosis H37Rv]	20.7899	FQQGAYR	1.5224	2	435.217	868.419	3.80786e-05	0.0438482	35.32	0.0681786	25.8622
gi|15609433	Probable haloalkane dehalogenase [Mycobacterium tuberculosis H37Rv]	55.543	VLAPDLIGFGR	1.52229	2	579.338	1156.66	0.000432691	0.374086	58.7	0.026327	17.9174
gi|15608108	Conserved protein [Mycobacterium tuberculosis H37Rv]	61.9284	LMFADVLAEASER	1.52169	2	726.364	1450.71	0.00162881	1.12276	85.19	0.148046	34.1184
gi|433631307	Conserved protein of unknown function [Mycobacterium canettii CIPT 140070010]	19.9994	SAAEQAAAVR	1.52078	2	487.257	972.499	1.4021e-05	0.0144175	63.88	0.282986	43.0148
gi|15609661	Probable fatty acid synthase Fas (fatty acid synthetase) [Mycobacterium tuberculosis H37Rv]	47.544	VSLAHALIGWTR	1.52062	3	441.923	1322.75	-0.000187161	-0.141494	46.28	0.0329337	21.0033
gi|15607352	Probable iron-regulated phosphoenolpyruvate carboxykinase [GTP] PckA (phosphoenolpyruvate carboxylase) (PEPCK)(pep carboxykinase) [Mycobacterium tuberculosis H37Rv]	63.2996	VFFVNWFR	1.5206	2	557.795	1113.58	0.000210814	0.189312	51.83	0.00605427	10.3695
gi|497621777	acetyltransferase [Mycobacterium tuberculosis]	20.0197	APAAQPAQPGSAGR	1.52042	2	639.831	1277.65	-0.000204478	-0.160043	56.61	0.105837	33.6107
gi|15608605	Probable acyl-CoA dehydrogenase FadE15 [Mycobacterium tuberculosis H37Rv]	36.7281	YSDLDVDTVR	1.51999	2	591.785	1181.56	-7.71635e-05	-0.0653067	35.64	0.0024415	10.4878
gi|15608273	Probable 5-methyltetrahydropteroyltriglutamate--homocysteine methyltransferase MetE (methionine synthase, vitamin-B12 independent isozyme) [Mycobacterium tuberculosis H37Rv]	75.5587	GMLTGPVTILAWSFVR	1.51969	2	874.482	1746.95	0.000605511	0.34661	85.66	0.000313642	4.83976
gi|15608964	Conserved protein with FHA domain, GarA [Mycobacterium tuberculosis H37Rv]	52.2616	FLLDQAITSAGR	1.5194	2	646.354	1290.69	0.000395249	0.30623	80.16	0.0121437	14.2009
gi|15610077	Probable multifunctional mycocerosic acid synthase membrane-associated Mas [Mycobacterium tuberculosis H37Rv]	65.5037	AQGLPVSAIAWGAWGEVGR	1.51935	3	642.339	1924	0.000402799	0.209355	58.03	0.00128584	6.92767
gi|15610917	Probable O-antigen/lipopolysaccharide transport ATP-binding protein ABC transporter RfbE [Mycobacterium tuberculosis H37Rv]	18.1529	AYEGEDAAR	1.51926	2	491.217	980.42	-7.56621e-05	-0.0771731	65.09	0.321886	53.0475
gi|15608630	Probable methylmalonyl-CoA mutase small subunit MutA (MCM) [Mycobacterium tuberculosis H37Rv]	21.3822	VGESGVAPDR	1.51914	2	493.749	985.483	-5.09768e-05	-0.0517278	51.32	0.303142	50.8145
gi|494693754	purine nucleoside phosphorylase [Mycobacterium tuberculosis str. Haarlem/NITR202]	21.0013	AAQVIADR	1.51899	2	422.238	842.461	-0.000101349	-0.120301	47.2	0.244209	43.1469
gi|15607221	Unknown protein [Mycobacterium tuberculosis H37Rv]	39.8561	PTPVLTEAAAVDR	1.51879	2	670.364	1338.71	-9.5075e-05	-0.0710197	86.68	0.00970627	15.7379
gi|15610536	Probable hydrolase [Mycobacterium tuberculosis H37Rv]	17.6796	AAQAAQLR	1.51815	2	414.738	827.461	2.19581e-05	0.0265367	47.18	0.185854	40.3565
gi|15607361	Probable esterase LipC [Mycobacterium tuberculosis H37Rv]	49.2844	DLLTPGINEVR	1.51815	2	613.84	1225.67	-0.000623549	-0.508743	33.68	0.0106965	13.5504
gi|15608626	Possible exported conserved protein [Mycobacterium tuberculosis H37Rv]	48.3978	NVVGGMTLEQTLTSR	1.51717	2	803.417	1604.82	-0.000455439	-0.283794	87.71	0.00333243	10.0256
gi|15610238	Putative cell division protein FtsX (septation component-transport integral membrane protein ABC transporter) [Mycobacterium tuberculosis H37Rv]	74.2724	FGFLLNEVLTGFR	1.51705	2	756.915	1511.81	0.000760391	0.502966	68.01	0.0100416	11.9004
gi|497621837	carbamoyl phosphate synthase large subunit, partial [Mycobacterium tuberculosis]	61.523	AGVFSDGALAEPADLIAR	1.51653	2	886.962	1771.91	-0.00107374	-0.605978	48.27	0.0662774	27.7304
gi|15610982	Superoxide dismutase [FE] SodA [Mycobacterium tuberculosis H37Rv]	67.3087	NLSPNGGDKPTGELAAAIADAFGSFDKFR	1.51621	3	989.495	2965.46	0.00620675	2.09301	48.02	0.0161473	17.0725
gi|15609433	Probable haloalkane dehalogenase [Mycobacterium tuberculosis H37Rv]	32.4503	ASHFIQEDSGTELAER	1.51594	3	597.284	1788.83	0.00123392	0.689795	54.55	0.00957905	14.4571
gi|15607525	Probable endopeptidase ATP binding protein (chain B) ClpB (ClpB protein) (heat shock protein F84.1) [Mycobacterium tuberculosis H37Rv]	26.4221	LAELTTR	1.51556	2	402.235	802.455	0.00052162	0.65003	49.61	0.00435153	12.2245
gi|15608385	Probable short-chain type dehydrogenase/reductase [Mycobacterium tuberculosis H37Rv]	39.5527	VAISDVDTDGLADTEHR	1.5154	3	605.29	1812.85	-0.000119707	-0.0660325	33.14	0.000106119	3.34384
gi|15609614	Probable macrolide-transport ATP-binding protein ABC transporter [Mycobacterium tuberculosis H37Rv]	45.311	AYPYEGNYSTYLEK	1.51398	2	849.388	1696.76	7.1898e-05	0.0423736	52.65	0.0109067	13.2141
gi|15609433	Probable haloalkane dehalogenase [Mycobacterium tuberculosis H37Rv]	51.59	DPILGQADGPLIK	1.51385	2	668.877	1335.74	-9.95638e-05	-0.0745383	63.47	0.00151756	9.17615
gi|15609009	Possible L-lactate dehydrogenase (cytochrome) LldD2 [Mycobacterium tuberculosis H37Rv]	52.0264	AAFDYADGGAEDELSIAR	1.51331	3	624.287	1869.84	0.000748253	0.40017	32.38	0.00058654	6.8802
gi|15610384	Probable adenosylhomocysteinase SahH (S-adenosyl-L-homocysteine hydrolase) (adohcyase) [Mycobacterium tuberculosis H37Rv]	70.34	LLNLGNATGHPSFVMSNSFANQTIAQIELWTK	1.51268	3	1168.26	3501.77	0.000607522	0.17349	70.66	0.0198673	14.6763
gi|15607720	Conserved protein [Mycobacterium tuberculosis H37Rv]	63.8723	HFSIPLSAHVIDNDLYALTEAGWK	1.51243	3	899.794	2696.36	0.00150542	0.558317	47.49	0.0260123	19.3705
gi|15608490	Probable 3-oxoacyl-[acyl-carrier protein] reductase FabG2 (3-ketoacyl-acyl carrier protein reductase) [Mycobacterium tuberculosis H37Rv]	29.709	VGMVGQTNYSAAK	1.51232	2	663.33	1324.64	0.0001256	0.0948181	33.2	0.180695	56.9071
gi|15607352	Probable iron-regulated phosphoenolpyruvate carboxykinase [GTP] PckA (phosphoenolpyruvate carboxylase) (PEPCK)(pep carboxykinase) [Mycobacterium tuberculosis H37Rv]	44.1356	MGDDGFFVK	1.51195	2	508.231	1014.45	-4.02333e-05	-0.0396602	46	0.00179814	6.94276
gi|15077869	ribosomal protein S12 [Mycobacterium tuberculosis]	21.4204	GSLDTQGVK	1.51186	2	452.74	903.466	-0.000208183	-0.230427	44.85	0.346217	51.9385
gi|15841989	ribose-5-phosphate isomerase B [Mycobacterium tuberculosis CDC1551]	35.3608	VYLGADHAGYELK	1.51171	2	718.364	1434.71	-7.2464e-05	-0.0505076	66.16	0.0157826	15.7328
gi|15610764	Inorganic pyrophosphatase Ppa (pyrophosphate phospho-hydrolase) (PPASE) (inorganic diphosphatase) (diphosphate phospho-hydrolase) [Mycobacterium tuberculosis H37Rv]	18.5486	AEAEAEVQR	1.51161	2	501.746	1001.48	-0.000143259	-0.143047	56.94	0.108577	29.9531
gi|15607352	Probable iron-regulated phosphoenolpyruvate carboxykinase [GTP] PckA (phosphoenolpyruvate carboxylase) (PEPCK)(pep carboxykinase) [Mycobacterium tuberculosis H37Rv]	13.2354	ETETNAAHPNSR	1.51067	2	663.806	1325.6	0.00125715	0.948363	51.34	0.407235	55.5292
gi|15607474	Unknown protein [Mycobacterium tuberculosis H37Rv]	26.5258	ITSGEDPGIAR	1.5106	2	558.288	1114.56	-0.000625737	-0.56142	53.79	0.00591105	12.306
gi|15609009	Possible L-lactate dehydrogenase (cytochrome) LldD2 [Mycobacterium tuberculosis H37Rv]	59.3413	DLAPLLQFNR	1.51011	2	593.832	1185.65	-0.000195888	-0.165215	39.58	0.104433	28.4164
gi|489516311	hypothetical protein [Mycobacterium orygis]	45.0089	VTTCEEFADALR	1.50981	2	706.33	1410.64	-0.000191918	-0.13605	47.89	0.00249745	8.46644
gi|15608273	Probable 5-methyltetrahydropteroyltriglutamate--homocysteine methyltransferase MetE (methionine synthase, vitamin-B12 independent isozyme) [Mycobacterium tuberculosis H37Rv]	30.5795	VPSAEEMADSLR	1.50851	2	660.808	1319.6	-0.000315562	-0.239134	92.85	0.0420146	22.0528
gi|121637125	PPE family protein [Mycobacterium bovis BCG str. Pasteur 1173P2]	47.3499	ALPLTSLTSAAER	1.50848	2	665.372	1328.73	-0.000376574	-0.283409	66.28	0.0200665	17.5906
gi|15842284	cytoplasmic protein, 35 kDa [Mycobacterium tuberculosis CDC1551]	74.3132	ATEYNNAAEAFAAQLVTAEQSVEDLK	1.50836	2	1392.17	2782.33	0.000739448	0.265766	71.33	0.0164869	14.1689
gi|15609763	Hypoxic response protein 1 Hrp1 [Mycobacterium tuberculosis H37Rv]	34.885	HLPEHAIVQFVK	1.50834	3	473.27	1416.79	-0.000124953	-0.0881945	37.59	0.000311992	5.17788
gi|15608989	Urease accessory protein UreG [Mycobacterium tuberculosis H37Rv]	71.1627	TDLAALVGADLAVMAR	1.50723	2	793.932	1585.85	0.000452298	0.285209	68.09	0.0513305	23.4621
gi|433642119	Conserved protein of unknown function [Mycobacterium canettii CIPT 140070008]	28.592	TALSALR	1.50681	2	366.224	730.433	-0.000227725	-0.311767	35.47	0.020365	16.6749
gi|15608468	Probable glycogen phosphorylase GlgP [Mycobacterium tuberculosis H37Rv]	35.1422	ALIQQVVR	1.50637	2	463.793	925.571	0.000101233	0.109373	52.54	0.00159622	7.70562
gi|15608091	Probable succinyl-CoA synthetase (beta chain) SucC (SCS-beta) [Mycobacterium tuberculosis H37Rv]	19.0075	QPGHAEFEDR	1.50618	3	395.848	1184.52	-1.33379e-05	-0.0112601	36.53	0.137079	31.7121
gi|15842284	cytoplasmic protein, 35 kDa [Mycobacterium tuberculosis CDC1551]	38.9891	PATETSGGAIAEQPYGQ	1.50616	2	838.892	1675.77	0.000626269	0.37372	66.98	0.000717325	5.74997
gi|15607364	Probable aldehyde dehydrogenase [Mycobacterium tuberculosis H37Rv]	28.4818	TGSYGQSIVSR	1.5052	2	577.794	1153.57	-0.000350608	-0.303932	56.23	0.0593102	22.3024
gi|15840797	hypothetical protein MT1383 [Mycobacterium tuberculosis CDC1551]	40.1933	TAPETPAAQHAEPAIAVER	1.50497	2	1001.01	2000	-0.000273803	-0.136902	55.65	0.00115599	7.88011
gi|15840982	glycosyl transferase family protein [Mycobacterium tuberculosis CDC1551]	33.5993	IAMLALQHR	1.50483	3	351.539	1051.6	0.000552829	0.525705	42.62	0.0194553	15.823
gi|15609877	Epoxide hydrolase [Mycobacterium tuberculosis H37Rv]	57.0562	GLVALVVPSLK	1.50438	2	548.36	1094.71	0.000116676	0.106582	49.85	0.098714	24.6043
gi|560527	pyc [Mycobacterium tuberculosis]	57.3365	VGDIAALPEAIEAASR	1.50435	3	528.286	1581.84	-2.80539e-05	-0.0177351	50.82	0.0319672	18.8845
gi|15608284	Probable short-chain type dehydrogenase/reductase [Mycobacterium tuberculosis H37Rv]	74.7679	LGNPDEYGALVLHIIENPMLNGEVIR	1.50412	3	959.504	2875.49	0.000279498	0.0972	57.59	0.00505328	11.3549
gi|31791949	NAD dependent zinc-containing alcohol dehydrogenase [Mycobacterium bovis AF2122/97]	41.2121	LNLDDMVTTAYK	1.50401	2	700.342	1398.67	-0.00164189	-1.17389	46.34	0.061087	25.3661
gi|15608444	Probable ATP synthase a chain AtpB (protein 6) [Mycobacterium tuberculosis H37Rv]	67.2672	GHVTLLAPINLVEEVAKPISLSLR	1.50352	4	643.133	2568.5	0.00135771	0.528598	42.84	0.00538655	9.63769
gi|15610178	Probable conserved ATP-binding protein ABC transporter [Mycobacterium tuberculosis H37Rv]	33.7806	VGLSSSALAER	1.50291	2	545.298	1088.58	-0.000617732	-0.567465	81.17	0.0265851	16.1803
gi|31792374	polyketide beta-ketoacyl synthase [Mycobacterium bovis AF2122/97]	49.4776	LLTIEWER	1.50269	2	530.295	1058.58	0.000216543	0.20456	46.64	0.00420144	10.534
gi|15607208	Probable isocitrate dehydrogenase [NADP] Icd2 (oxalosuccinate decarboxylase) (IDH) (NADP+-specific ICDH) (IDP) [Mycobacterium tuberculosis H37Rv]	38.8391	CLGSAVNPVLR	1.50251	2	593.324	1184.63	-0.000196606	-0.165963	56.07	0.0070682	11.0444
gi|15608960	Conserved protein [Mycobacterium tuberculosis H37Rv]	33.2649	IGPNVTIR	1.50187	2	435.265	868.516	0.00278136	3.20244	57.16	0.0107904	11.595
gi|15609510	Probable chaperone protein DnaJ2 [Mycobacterium tuberculosis H37Rv]	38.2116	LDHQDIELLR	1.50177	2	626.338	1250.66	-0.00013947	-0.111517	40.59	0.000529365	6.34271
gi|15611050	Thioredoxin TrxC (TRX) (MPT46) [Mycobacterium tuberculosis H37Rv]	72.286	NFQVVSIPTLILFK	1.50169	3	540.324	1617.95	0.000133136	0.0822866	42.94	0.00167081	9.47671
gi|15609296	Conserved protein [Mycobacterium tuberculosis H37Rv]	35.6908	AGGAVAEVYAEAR	1.5011	2	632.32	1262.63	-0.000305452	-0.241919	69.26	0.0011985	6.3625
gi|253797978	phenolpthiocerol synthesis type-I polyketide synthase ppsD [Mycobacterium tuberculosis KZN 1435]	60.6335	IVLINDAGHIAAEVDGIYLR	1.50109	3	718.064	2151.17	0.00061009	0.283609	33.25	0.145601	30.7632
gi|15608468	Probable glycogen phosphorylase GlgP [Mycobacterium tuberculosis H37Rv]	71.5776	IEIADVDSTGLPDTPLLGSQLTLTATVR	1.50099	2	1448.78	2895.54	-0.00764876	-2.64156	37.93	0.145276	31.1812
gi|15607321	Probable conserved transmembrane protein [Mycobacterium tuberculosis H37Rv]	19.9128	VVSPDEAR	1.50028	2	436.727	871.44	7.18622e-05	0.0824637	44	0.307122	51.2636
gi|15610276	Probable acyl-CoA dehydrogenase FadE23 [Mycobacterium tuberculosis H37Rv]	69.9705	ILDIFEGTQQIQQLVVAR	1.49953	3	691.057	2070.15	0.000960361	0.46391	65.21	0.0168829	16.3863
gi|385991542	transmembrane cytochrome C oxidase subunit II ctaC [Mycobacterium tuberculosis CCDC5180]	24.6009	NTDTELPR	1.49918	2	473.236	944.456	0.000167414	0.17726	45.17	0.0248135	19.5598
gi|15608246	3-beta-hydroxysteroid dehydrogenase [Mycobacterium tuberculosis H37Rv]	68.7454	FGFPAPLLEPLAVER	1.49875	2	828.462	1654.91	0.000359984	0.217525	38.16	0.0252024	14.2855
gi|15607290	Probable short-chain type dehydrogenase/reductase [Mycobacterium tuberculosis H37Rv]	70.34	LGLVGLINTLALEGAK	1.49865	2	791.483	1580.95	0.000705392	0.446182	86.01	0.0234728	14.8352
gi|15841786	hypothetical protein MT2352 [Mycobacterium tuberculosis CDC1551]	17.7126	PVEETSTPQK	1.49853	2	558.283	1114.55	0.000197805	0.177475	39.98	0.259865	46.0267
gi|15609520	Phenyloxazoline synthase MbtB (phenyloxazoline synthetase) [Mycobacterium tuberculosis H37Rv]	23.6465	HVAPDVVDQR	1.49731	2	568.297	1134.58	0.000682379	0.601438	51.44	0.0937699	24.2267
gi|15611049	Probable thioredoxin reductase TrxB2 (TRXR) (TR) [Mycobacterium tuberculosis H37Rv]	59.139	DTNTGAETTLPVTGVFVAIGHEPR	1.49695	3	828.091	2481.25	-0.000162458	-0.0654743	37.52	0.0542864	23.0925
gi|15607382	Probable 3-hydroxyacyl-thioester dehydratase HtdX [Mycobacterium tuberculosis H37Rv]	73.0727	PVLLPATAGLYVAEGDGGWDLTLR	1.49684	3	828.776	2483.3	-0.00103887	-0.418343	46.49	0.0237615	14.7107
gi|15609590	Probable molybdopterin-guanine dinucleotide biosynthesis protein A MobA [Mycobacterium tuberculosis H37Rv]	29.8813	VDTLVGAGER	1.49634	2	508.772	1015.53	-9.63013e-05	-0.0948286	45.93	0.00490757	10.5722
gi|15609519	Polyketide synthetase MbtC (polyketide synthase) [Mycobacterium tuberculosis H37Rv]	29.7707	SLAASYGTAPAGR	1.49605	2	611.315	1220.61	-0.000198756	-0.162833	36.31	0.0775891	23.5958
gi|15608273	Probable 5-methyltetrahydropteroyltriglutamate--homocysteine methyltransferase MetE (methionine synthase, vitamin-B12 independent isozyme) [Mycobacterium tuberculosis H37Rv]	37.3897	NVDEVTASLHNMVAAAR	1.49602	3	605.301	1812.88	0.00157152	0.866864	47.52	0.000930046	7.01593
gi|15610046	30S ribosomal protein S16 RpsP [Mycobacterium tuberculosis H37Rv]	18.4251	VAVADAR	1.49579	2	351.201	700.387	0.000136194	0.194455	38.2	0.327208	50.9881
gi|15611050	Thioredoxin TrxC (TRX) (MPT46) [Mycobacterium tuberculosis H37Rv]	23.8489	ATDLTVAK	1.49548	2	409.735	817.455	0.000101786	0.124516	53.51	0.0179245	15.9453
gi|15609266	Probable oxidoreductase [Mycobacterium tuberculosis H37Rv]	42.3534	LLTVVADVR	1.49538	2	493.305	984.596	-0.000549951	-0.558555	54.55	0.0275708	17.8204
gi|15611003	ESX-1 secretion-associated protein EspH [Mycobacterium tuberculosis H37Rv]	23.498	IQHVELTDK	1.4948	2	541.796	1081.58	0.000235864	0.218074	49.76	0.0333492	17.6535
gi|15608989	Urease accessory protein UreG [Mycobacterium tuberculosis H37Rv]	27.0287	IGVGGPVGSGK	1.4942	2	464.267	926.519	0.000112887	0.121839	55.29	0.0274541	16.9814
gi|15607454	Conserved protein [Mycobacterium tuberculosis H37Rv]	63.8723	GDYGPFGFDPDEFDR	1.49343	2	867.358	1732.7	0.000253025	0.146029	87.63	0.00765742	11.7103
gi|494692045	transcriptional regulator moxR1 [Mycobacterium tuberculosis str. Haarlem/NITR202]	38.6912	VQSALLEVMQER	1.49287	2	709.869	1417.72	0.000106789	0.0753241	60.43	0.0051465	11.3154
gi|15611016	ESX-1 secretion-associated protein EspL [Mycobacterium tuberculosis H37Rv]	19.7291	KLGAEAVAQR	1.49253	3	348.205	1041.59	-0.000160135	-0.153741	32.11	0.143803	35.2439
gi|15609764	Conserved protein [Mycobacterium tuberculosis H37Rv]	53.6015	APLDLAVFR	1.49246	2	501.293	1000.57	-1.13083e-05	-0.0113019	56.72	0.0559478	22.4518
gi|15608385	Probable short-chain type dehydrogenase/reductase [Mycobacterium tuberculosis H37Rv]	31.8311	GFTEALR	1.49228	2	397.214	792.414	0.00069339	0.875036	32.69	0.011582	14.5131
gi|15609542	Conserved protein [Mycobacterium tuberculosis H37Rv]	42.7665	EVFDVVAAR	1.49193	2	503.272	1004.53	0.000327318	0.325842	43.59	0.00776823	13.1137
gi|15611024	Probable conserved membrane protein [Mycobacterium tuberculosis H37Rv]	64.4023	PLVPAMFSAVLSR	1.49182	2	694.392	1386.77	0.00021333	0.153833	84.72	0.0136887	14.2976
gi|494691506	type II citrate synthase [Mycobacterium tuberculosis str. Haarlem/NITR202]	75.5162	ANLFTSISGGINALWGPLHGGANQAVLEMLEGIR	1.49107	3	1174.95	3521.81	0.00539035	1.53056	47.82	0.00637578	10.4639
gi|15609614	Probable macrolide-transport ATP-binding protein ABC transporter [Mycobacterium tuberculosis H37Rv]	74.727	FNEVAELMATDYTDELMEEMGR	1.49094	3	865.375	2593.1	0.00200866	0.774616	46.55	0.0107432	10.7725
gi|15608550	Probable riboflavin synthase alpha chain RibC (RibE) [Mycobacterium tuberculosis H37Rv]	69.56	DWFEVSLIPTTR	1.49044	2	732.381	1462.75	0.00136768	0.935011	59.83	0.000503353	5.9771
gi|15608979	Conserved hypothetical membrane protein [Mycobacterium tuberculosis H37Rv]	45.619	TPQELVSLVR	1.48996	2	571.332	1140.65	0.000123341	0.108132	38.74	0.0366385	20.3317
gi|489998285	nitrate ABC transporter substrate-binding protein [Mycobacterium tuberculosis]	76.7599	AVGTNLVQMILSIDLLNR	1.48995	3	662.707	1985.1	0.000811325	0.408708	40.76	0.00323077	8.73731
gi|15607273	Probable acyl-CoA dehydrogenase FadE1 [Mycobacterium tuberculosis H37Rv]	33.5625	LADLQMTQEK	1.48993	2	588.8	1175.59	-0.000164257	-0.139724	50.48	0.054865	24.5704
gi|15608626	Possible exported conserved protein [Mycobacterium tuberculosis H37Rv]	52.7749	HAADGDDAEVAGWFSTDTDPSIAR	1.48941	3	835.37	2503.09	-0.000558777	-0.223235	54.49	0.0106949	13.4392
gi|15608550	Probable riboflavin synthase alpha chain RibC (RibE) [Mycobacterium tuberculosis H37Rv]	24.8631	SNLGELRPGSR	1.48899	3	395.883	1184.63	-0.000407634	-0.344103	36.74	0.011527	11.035
gi|15610831	Possible conserved membrane protein [Mycobacterium tuberculosis H37Rv]	34.8104	APQLDPALR	1.48808	2	490.78	979.545	-0.00041063	-0.419205	45.07	0.00159372	7.01718
gi|15608980	Probable inosine-5'-monophosphate dehydrogenase GuaB1(imp dehydrogenase) (IMPDH) (IMPD) [Mycobacterium tuberculosis H37Rv]	58.3349	GGVEDLIDHITSGVR	1.48727	3	523.274	1566.8	0.000381274	0.243346	46.66	0.191937	33.9764
gi|15841549	hypothetical protein MT2120 [Mycobacterium tuberculosis CDC1551]	33.8174	VTLATCTLR	1.48642	2	517.787	1033.56	-0.000357006	-0.345414	43.16	0.00644983	9.97652
gi|15609614	Probable macrolide-transport ATP-binding protein ABC transporter [Mycobacterium tuberculosis H37Rv]	41.0216	AEFIYTMK	1.48633	2	501.752	1001.49	0.000303872	0.303421	37.12	0.00366828	8.99599
gi|15610077	Probable multifunctional mycocerosic acid synthase membrane-associated Mas [Mycobacterium tuberculosis H37Rv]	28.1243	ANLEQAGLR	1.48563	2	486.267	970.519	-0.000167803	-0.1729	58.63	0.0241909	16.1462
gi|15609725	Probable conserved membrane protein secretion factor YajC [Mycobacterium tuberculosis H37Rv]	41.0216	AMQATIDLHDSLQPGER	1.48559	2	941.46	1880.91	0.000338942	0.180202	67.42	0.00403114	8.53636
gi|15610119	Probable glycerol-3-phosphate dehydrogenase [NAD(P)+] GpdA2 (NAD(P)H-dependent glycerol-3-phosphate dehydrogenase) [Mycobacterium tuberculosis H37Rv]	76.1016	GLSVDEAITLLLGR	1.4855	2	728.922	1455.83	0.000402417	0.276418	85.01	0.0130214	12.9673
gi|15607425	ESX conserved component EccC3. ESX-3 type VII secretion system protein. Possible membrane protein [Mycobacterium tuberculosis H37Rv]	22.5733	GEAGADSFR	1.48548	2	455.207	908.399	0.000108509	0.119451	52.5	0.0450553	21.5905
gi|15608980	Probable inosine-5'-monophosphate dehydrogenase GuaB1(imp dehydrogenase) (IMPDH) (IMPD) [Mycobacterium tuberculosis H37Rv]	31.2042	TGADNPFDR	1.48543	2	496.725	991.436	0.000402989	0.40647	56.75	0.0225955	17.2752
gi|15607525	Probable endopeptidase ATP binding protein (chain B) ClpB (ClpB protein) (heat shock protein F84.1) [Mycobacterium tuberculosis H37Rv]	35.2512	TAIVEGLAQR	1.48533	2	529.303	1056.59	-0.000444631	-0.420816	56.19	0.00194167	7.81362
gi|15609169	Conserved protein Acg [Mycobacterium tuberculosis H37Rv]	43.3782	VGLAPEMEEPPPATPR	1.48508	2	845.927	1689.84	5.80582e-05	0.0343572	55.06	0.0130022	12.2328
gi|386003355	hypothetical protein MRGA423_01820 [Mycobacterium tuberculosis RGTB423]	32.8556	SGFAALTR	1.48507	2	411.727	821.44	0.000183589	0.223496	63.29	0.0119292	13.5979
gi|15607176	Conserved hypothetical protein [Mycobacterium tuberculosis H37Rv]	41.5146	TDDADLDLVR	1.48456	2	566.778	1131.54	4.69857e-05	0.0415237	76.52	0.154825	35.4507
gi|15607695	Probable bifunctional menaquinone biosynthesis protein MenD : 2-succinyl-6-hydroxy-2,4-cyclohexadiene-1-carboxylate synthase (SHCHC synthase) + 2-oxoglutarate decarboxylase (alpha-ketoglutarate decarboxylase) (KDC) [Mycobacterium tuberculosis H37Rv]	21.4204	VLAAATGAR	1.48358	2	415.248	828.481	-0.000332402	-0.401218	40.1	0.178436	36.2899
gi|15607703	Probable protease transmembrane protein heat shock protein HtpX [Mycobacterium tuberculosis H37Rv]	47.311	LYISDTAAPNAFATGR	1.48357	2	834.422	1666.83	-0.00150279	-0.901587	49.18	0.0253866	17.2705
gi|15610269	Two component transcriptional regulatory protein DevR (probably LuxR/UhpA-family) [Mycobacterium tuberculosis H37Rv]	23.1284	AAAALMAK	1.48357	2	373.715	745.416	0.000652572	0.875447	39.89	0.0287096	14.7625
gi|433631625	Putative short-chain type dehydrogenase/reductase [Mycobacterium canettii CIPT 140070010]	25.1236	LADEYR	1.48292	2	383.69	765.366	0.000407536	0.532472	33.06	0.0484994	18.5548
gi|15607149	Possible conserved membrane protein [Mycobacterium tuberculosis H37Rv]	20.8444	ASMQIR	1.48277	2	353.189	704.364	-0.000379582	-0.5389	39.07	0.129929	28.1348
gi|494692045	transcriptional regulator moxR1 [Mycobacterium tuberculosis str. Haarlem/NITR202]	39.3267	ASLGIIAAAR	1.48243	2	471.79	941.566	0.000289071	0.307011	79.01	0.0086726	11.1774
gi|15608071	Transmembrane serine/threonine-protein kinase D PknD (protein kinase D) (STPK D) [Mycobacterium tuberculosis H37Rv]	31.3889	FTGDEVTYR	1.48242	2	544.256	1086.5	-0.000340336	-0.313241	36.99	0.0396656	21.2201
gi|15610077	Probable multifunctional mycocerosic acid synthase membrane-associated Mas [Mycobacterium tuberculosis H37Rv]	19.185	ADVYGNTR	1.48168	2	448.217	894.42	5.64004e-05	0.0630581	37.72	0.026564	19.0739
gi|3891647	Chain A, Quinolinate Phosphoribosyltransferase (Qaprtase) From Mycobacterium Tuberculosis In Complex With Phthalate And Prpcp	72.1614	TMLNLVGHLSGIATATAAWVDAVR	1.4813	2	1234.16	2466.31	-0.000146002	-0.0591988	93.67	0.0889904	22.9712
gi|15842284	cytoplasmic protein, 35 kDa [Mycobacterium tuberculosis CDC1551]	28.7388	GEALPAGGTTATPR	1.48082	2	649.838	1297.66	-0.000628203	-0.484103	73.12	0.0165996	14.9924
gi|15608531	Probable S-adenosylmethionine synthetase MetK (mat) (AdoMet synthetase) (methionine adenosyltransferase) [Mycobacterium tuberculosis H37Rv]	68.8253	LFTSESVTEGHPDKICDAISDSVLDALLAADPR	1.48044	3	1181.58	3541.73	0.0013765	0.388652	63.28	0.0631002	22.7269
gi|489995580	fatty oxidation protein fadB [Mycobacterium tuberculosis]	76.8404	VIGTFVNEALAMLGEGVEPASIEQAGSQAGYPAPPLQLSDELNLELMHK	1.48023	4	1288.4	5149.57	0.00511323	0.992945	32.24	0.121728	34.1299
gi|15610961	Polyketide synthase Pks2 [Mycobacterium tuberculosis H37Rv]	24.6009	IETETGIR	1.47851	2	459.748	917.482	0.000173676	0.189297	34.68	0.0805226	27.8384
gi|15609290	Probable UPD-N-acetylglucosamine-N-acetylmuramyl-(pentapeptide) pyrophosphoryl-undecaprenol-N-acetylglucosamine transferase MurG [Mycobacterium tuberculosis H37Rv]	34.2961	AEVVGVPVR	1.47849	2	463.277	924.539	-1.66539e-05	-0.0180132	34.73	0.00948882	14.6469
gi|15609842	Conserved hypothetical protein [Mycobacterium tuberculosis H37Rv]	54.3166	SMLFPHLYGPLPVR	1.47836	3	542.966	1625.88	0.00066166	0.406956	33.6	0.0649073	24.357
gi|15841350	P450 heme-thiolate protein [Mycobacterium tuberculosis CDC1551]	68.3779	YCSQLPIVVISEILGVPEHDRPR	1.47802	4	670.109	2676.41	0.00042088	0.157256	45.91	0.00726465	11.4296
gi|15841094	hypothetical protein MT1676 [Mycobacterium tuberculosis CDC1551]	22.6472	LEDQYAQR	1.47783	2	511.749	1021.48	-1.68004e-05	-0.0164471	35.71	0.193636	30.8149
gi|15609672	Probable cytoplasmic peptidase PepQ [Mycobacterium tuberculosis H37Rv]	74.3132	AQIAASGLDAMLISDLINVR	1.47781	3	691.046	2070.12	0.000946981	0.457454	59.18	0.00793084	10.5736
gi|15610868	Conserved protein [Mycobacterium tuberculosis H37Rv]	21.344	GVGASGPQEAAAR	1.47746	2	585.797	1169.58	-0.000173213	-0.148098	83.56	0.348815	50.6192
gi|15609229	ATP-dependent DNA helicase HelY [Mycobacterium tuberculosis H37Rv]	71.7439	GPVWEEVILQLPDDVR	1.47701	3	622.332	1863.97	0.00181427	0.973336	40.35	0.0229247	14.9645
gi|15610938	Probable conserved membrane protein [Mycobacterium tuberculosis H37Rv]	34.9215	PGGFGALDGR	1.47688	2	473.741	945.467	3.93014e-05	0.0415683	37.84	0.00495223	9.9699
gi|15607385	Probable acyl-CoA dehydrogenase FadE5 [Mycobacterium tuberculosis H37Rv]	45.4268	VAVASFFAK	1.47611	2	470.268	938.522	-0.000301459	-0.321206	47.35	0.00797213	12.0509
gi|15610982	Superoxide dismutase [FE] SodA [Mycobacterium tuberculosis H37Rv]	24.0616	AKEDHSAILLNEK	1.47401	3	489.932	1466.77	-0.000180479	-0.123045	37.35	0.0336439	17.8171
gi|385991542	transmembrane cytochrome C oxidase subunit II ctaC [Mycobacterium tuberculosis CCDC5180]	19.9994	AYLQQR	1.47285	2	389.714	777.413	-0.000514118	-0.661319	35.67	0.189921	39.7448
gi|15607492	Probable GrpE protein (HSP-70 cofactor) [Mycobacterium tuberculosis H37Rv]	36.5068	VAELTADLQR	1.47273	2	558.306	1114.6	-8.52275e-05	-0.0764648	89.59	0.00119053	6.17219
gi|15841350	P450 heme-thiolate protein [Mycobacterium tuberculosis CDC1551]	60.3089	LIADPAVATDPVPFYDEVR	1.4724	2	1044.54	2087.06	-9.18133e-05	-0.0439917	56.1	0.00494709	12.0152
gi|494693856	chaperonin GroEL [Mycobacterium tuberculosis str. Haarlem/NITR202]	22.6098	SDSDWDR	1.4724	2	440.675	879.336	-8.65854e-05	-0.0984668	47.83	0.0344796	19.1438
gi|15607585	Anti-sigma factor RskA (regulator of sigma K) [Mycobacterium tuberculosis H37Rv]	46.8533	NTGLLVMNNVAPPSR	1.47228	2	791.922	1581.83	-0.000476913	-0.301494	41.5	0.00156452	6.46882
gi|15610937	Fatty-acid-AMP ligase FadD32 (fatty-acid-AMP synthetase) (fatty-acid-AMP synthase). Also shown to have acyl-ACP ligase activity [Mycobacterium tuberculosis H37Rv]	72.6598	IPSGVQITHLNLPTNVVQVLNALEGQEGDR	1.47152	3	1071.24	3210.7	0.000720712	0.224472	68.22	0.0164626	13.918
gi|15608331	Conserved protein [Mycobacterium tuberculosis H37Rv]	67.021	PVASPALDLYGLLSPR	1.47125	3	556.982	1667.93	0.000400964	0.240397	47.59	0.0403016	20.4618
gi|15610119	Probable glycerol-3-phosphate dehydrogenase [NAD(P)+] GpdA2 (NAD(P)H-dependent glycerol-3-phosphate dehydrogenase) [Mycobacterium tuberculosis H37Rv]	76.0598	GLSVDEAITLLLGR	1.471	3	486.284	1455.83	0.000196595	0.13504	51.39	0.0397128	20.16
gi|15610384	Probable adenosylhomocysteinase SahH (S-adenosyl-L-homocysteine hydrolase) (adohcyase) [Mycobacterium tuberculosis H37Rv]	17.5312	TGNLVTK	1.47076	2	366.716	731.417	-0.000398941	-0.545435	49.42	0.0870215	28.6415
gi|15607433	ESX conserved component EccE3. ESX-3 type VII secretion system protein. Probable transmembrane protein [Mycobacterium tuberculosis H37Rv]	38.8391	LDGHTDAPADLLTR	1.46976	3	498.923	1493.75	0.000570807	0.382131	35.84	0.028065	18.8059
gi|15610198	Probable acyl-CoA dehydrogenase FadE22 [Mycobacterium tuberculosis H37Rv]	25.2782	AAAEDEEQFR	1.46974	2	583.26	1164.51	0.00121809	1.04601	59.27	0.0562637	20.8846
gi|15609836	Conserved hypothetical protein [Mycobacterium tuberculosis H37Rv]	21.4204	PTDYDAPR	1.46968	2	467.717	933.419	-0.000156302	-0.167451	51.5	0.152958	30.5193
gi|15841989	ribose-5-phosphate isomerase B [Mycobacterium tuberculosis CDC1551]	48.7824	IDILAEYER	1.46964	2	561.295	1120.58	-0.000451011	-0.402481	49.95	0.0156528	15.046
gi|15610077	Probable multifunctional mycocerosic acid synthase membrane-associated Mas [Mycobacterium tuberculosis H37Rv]	45.5042	RPGDLQTLEFVASDR	1.46923	2	852.437	1702.86	-0.00503052	-2.95415	39.24	0.135305	28.5801
gi|15608980	Probable inosine-5'-monophosphate dehydrogenase GuaB1(imp dehydrogenase) (IMPDH) (IMPD) [Mycobacterium tuberculosis H37Rv]	20.5532	ESYGMASK	1.469	2	436.695	871.375	0.000689246	0.790987	32.92	0.117526	26.4666
gi|15608385	Probable short-chain type dehydrogenase/reductase [Mycobacterium tuberculosis H37Rv]	60.1082	VAVVTGAGSGIGQALAIELAR	1.46873	2	977.06	1952.11	0.000297352	0.152324	81.61	0.236131	38.4117
gi|15610178	Probable conserved ATP-binding protein ABC transporter [Mycobacterium tuberculosis H37Rv]	75.4325	ALMTDPELLLLDEPAAGLDLGGR	1.46855	2	1190.62	2379.24	-0.000275482	-0.115786	71.5	0.028132	18.7561
gi|386003355	hypothetical protein MRGA423_01820 [Mycobacterium tuberculosis RGTB423]	21.6279	ANHVVSGITER	1.46822	3	394.879	1181.61	-0.00040615	-0.343725	37.26	0.12786	33.2542
gi|15607186	Possible oxidoreductase [Mycobacterium tuberculosis H37Rv]	46.7776	LDDLAAALPR	1.46779	2	527.798	1053.58	-0.000412688	-0.3917	62.03	0.00612911	10.9876
gi|15607491	Probable chaperone protein DnaK (heat shock protein 70) (heat shock 70 kDa protein) (HSP70) [Mycobacterium tuberculosis H37Rv]	50.2539	IVNEPTAAALAYGLDK	1.46712	3	549.298	1644.87	0.000971012	0.590327	51.96	0.000300242	4.30283
gi|489996977	preprotein translocase subunit SecA [Mycobacterium tuberculosis]	20.0878	RYNEGMHQAIEAK	1.46674	3	516.251	1545.73	-0.00562729	-3.64052	35.6	0.379642	54.5118
gi|15610891	Conserved protein [Mycobacterium tuberculosis H37Rv]	42.5413	IVAAATANNPAFGAHYDLQTDETGATK	1.46645	3	916.447	2746.32	-0.000605199	-0.220367	50.52	0.00556604	9.29806
gi|15840950	hypothetical protein MT1534 [Mycobacterium tuberculosis CDC1551]	61.3199	LLDDLDVPVSVRPVLPVVK	1.46645	2	1037.12	2072.22	-9.06752e-05	-0.0437574	52.86	0.439127	57.5842
gi|489995580	fatty oxidation protein fadB [Mycobacterium tuberculosis]	36.0238	GAGFYEYADGK	1.46611	2	589.262	1176.51	4.24325e-05	0.0360664	46.17	0.00268753	8.41738
gi|15607412	Probable acyl-CoA dehydrogenase FadE6 [Mycobacterium tuberculosis H37Rv]	60.7133	IWTTGAQYSQWGALLAR	1.46542	2	961.499	1920.98	-0.000497578	-0.259022	72.65	0.00945158	13.604
gi|15609141	Conserved protein [Mycobacterium tuberculosis H37Rv]	26.882	VVSGDVIR	1.46535	2	422.748	843.482	0.00013874	0.164485	42.04	0.0216727	14.6965
gi|433633363	Putative chaperone protein DnaJ1 [Mycobacterium canettii CIPT 140070017]	76.4727	RFDSGFGGGFGGFGVGGDGAEFNLNDLFDAASR	1.46533	3	1105.17	3312.49	0.00100718	0.304057	62.9	0.00462075	9.06374
gi|15608587	Transketolase Tkt (TK) [Mycobacterium tuberculosis H37Rv]	36.2476	PADANETAYAWR	1.46481	2	682.815	1363.62	9.48726e-06	0.00695743	66.67	0.104829	23.8445
gi|15611024	Probable conserved membrane protein [Mycobacterium tuberculosis H37Rv]	24.0251	DSVSDTMR	1.46395	2	455.7	909.386	-4.09658e-05	-0.0450477	39.34	0.0272449	17.741
gi|15611046	Probable conserved transmembrane protein [Mycobacterium tuberculosis H37Rv]	65.7909	SASTLLNLMQQATAVADR	1.46389	3	630.664	1888.97	0.00129897	0.687664	38.22	0.0397671	21.6072
gi|15611016	ESX-1 secretion-associated protein EspL [Mycobacterium tuberculosis H37Rv]	31.6117	SMDELDPHVAR	1.46364	3	423.868	1268.58	-0.000210612	-0.166022	39.17	0.0319888	16.3433
gi|489995580	fatty oxidation protein fadB [Mycobacterium tuberculosis]	51.5511	PEDAGDVFNTVETIK	1.46355	2	817.899	1633.78	0.000265337	0.162406	61.24	0.0374383	22.902
gi|15610077	Probable multifunctional mycocerosic acid synthase membrane-associated Mas [Mycobacterium tuberculosis H37Rv]	44.7805	DGVVIVYGPR	1.46291	2	537.801	1073.59	-2.65185e-05	-0.0247009	49.1	0.00227585	8.48301
gi|15608468	Probable glycogen phosphorylase GlgP [Mycobacterium tuberculosis H37Rv]	47.7791	LHQVDPAHLWWIR	1.46247	4	418.478	1669.88	-0.00107476	-0.643616	36.15	0.00169894	8.06298
gi|15607711	Conserved protein [Mycobacterium tuberculosis H37Rv]	46.3911	AVVVLGLPR	1.46238	2	462.305	922.596	-0.00028234	-0.306028	58.54	0.0477969	18.0076
gi|15610077	Probable multifunctional mycocerosic acid synthase membrane-associated Mas [Mycobacterium tuberculosis H37Rv]	38.2116	HGVVPPLLHFNR	1.46176	3	462.598	1384.77	0.000156036	0.11268	61.41	0.000541475	6.28114
gi|15610273	Probable monophosphatase [Mycobacterium tuberculosis H37Rv]	41.7033	FGALDLR	1.46172	2	396.224	790.434	8.27227e-05	0.104655	43.33	0.0169473	15.3529
gi|15840078	enoyl-CoA hydratase [Mycobacterium tuberculosis CDC1551]	49.6711	GVPADEALAMGLANR	1.46167	2	742.879	1483.74	-0.000906826	-0.611173	77.48	0.0485427	21.5532
gi|15609701	Probable glutamine-transport ATP-binding protein ABC transporter GlnQ [Mycobacterium tuberculosis H37Rv]	36.58	AEDLLIR	1.46152	2	415.243	828.471	0.000407797	0.492228	40.51	1.25619e-05	1.93496
gi|15610432	Probable ATP-dependent helicase Lhr (large helicase-related protein) [Mycobacterium tuberculosis H37Rv]	75.2243	FLPAWQHVSAGNSGIDGLAAVIDQLAGVR	1.46148	3	988.19	2961.55	0.00240325	0.811486	36.22	0.00430271	8.60825
gi|15611024	Probable conserved membrane protein [Mycobacterium tuberculosis H37Rv]	50.2144	VGAIVEAMPFDPHLAK	1.46114	3	565.636	1693.89	0.00015597	0.0920781	63.34	0.0107293	13.7694
gi|15607219	Probable oxidoreductase [Mycobacterium tuberculosis H37Rv]	34.5163	FEVIEGAR	1.4608	2	460.745	919.476	-0.000267534	-0.290964	33.03	0.00166363	7.42488
gi|15608124	Possible pterin-4-alpha-carbinolamine dehydratase MoaB2 (PHS) (4-alpha-hydroxy-tetrahydropterin dehydratase) (pterin-4-a-carbinolamine dehydratase) (phenylalanine hydroxylase-stimulating protein) (PHS) (pterin carbinolamine dehydratase) (PCD) [Mycob	27.4734	AELVVGR	1.46065	2	372.224	742.434	0.00039533	0.532479	32.68	0.0134097	12.4384
gi|15610077	Probable multifunctional mycocerosic acid synthase membrane-associated Mas [Mycobacterium tuberculosis H37Rv]	71.0811	FPIIDDREPQLGMDFVGVVTAVGEGVTGHQVGDR	1.46062	3	1204.27	3609.79	-0.000964145	-0.267092	55.63	0.00503363	10.9488
gi|15609858	Possible conserved transmembrane alanine and glycine rich protein [Mycobacterium tuberculosis H37Rv]	28.7756	GYDAAAYDDDR	1.46055	2	616.247	1230.48	-0.000344528	-0.279995	47.95	0.0351691	14.5624
gi|15607444	Probable dehydrogenase/reductase [Mycobacterium tuberculosis H37Rv]	46.8153	ALDLWETSER	1.45933	2	610.301	1218.59	-0.00107001	-0.878076	40.62	0.00348799	7.85464
gi|15607708	Possible cytochrome P450 135B1 Cyp135B1 [Mycobacterium tuberculosis H37Rv]	18.6943	RADPDLAAR	1.45905	2	492.765	983.515	7.78381e-05	0.0791428	40.09	0.11042	30.3069
gi|385996503	hypothetical protein [Mycobacterium tuberculosis CCDC5079]	35.0313	VLRPVAVAALR	1.45887	3	388.924	1163.75	0.000200689	0.172451	34.73	0.0216231	13.2445
gi|15609968	Probable enoyl-CoA hydratase EchA16 (enoyl hydrase) (unsaturated acyl-CoA hydratase) (crotonase) [Mycobacterium tuberculosis H37Rv]	52.8153	TDDILLIDTDER	1.4588	2	709.854	1417.69	0.00041298	0.291304	59.34	0.0111721	12.8723
gi|15608626	Possible exported conserved protein [Mycobacterium tuberculosis H37Rv]	63.8723	AGRPTPEMLAYQYLQTLPEMAR	1.45812	3	846.095	2535.26	0.000874919	0.3451	38.64	0.0109686	10.8987
gi|15607525	Probable endopeptidase ATP binding protein (chain B) ClpB (ClpB protein) (heat shock protein F84.1) [Mycobacterium tuberculosis H37Rv]	33.8174	LDAALPQAQAR	1.4579	2	577.32	1152.62	-0.000399564	-0.346656	43.86	0.015561	12.6191
gi|15608163	Probable enolase Eno [Mycobacterium tuberculosis H37Rv]	36.5068	GVANALLVK	1.45736	2	442.782	883.55	0.000495405	0.560699	59.07	0.0044038	9.09267
gi|15608468	Probable glycogen phosphorylase GlgP [Mycobacterium tuberculosis H37Rv]	35.2512	SMLVEDVR	1.4563	2	474.745	947.475	0.00072633	0.766596	33.72	0.0133651	14.5055
gi|15609850	Probable soluble pyridine nucleotide transhydrogenase SthA (STH) (NAD(P)(+) transhydrogenase [B-specific]) (nicotinamide nucleotide transhydrogenase) [Mycobacterium tuberculosis H37Rv]	39.74	LLVSTEDLK	1.45623	2	509.295	1016.58	-0.000137331	-0.135092	33.05	0.0121424	13.5964
gi|489995580	fatty oxidation protein fadB [Mycobacterium tuberculosis]	55.3863	IVATATSGADPVIMLTGPTPATR	1.45525	3	747.404	2239.19	0.000777042	0.347019	41.56	0.00601682	8.80209
gi|15607296	Probable acyl-CoA dehydrogenase FadE2 [Mycobacterium tuberculosis H37Rv]	27.0287	HLVAMIK	1.45466	2	406.247	810.479	0.00015861	0.195699	41.95	0.03733	19.4336
gi|15607663	Conserved protein [Mycobacterium tuberculosis H37Rv]	56.7364	LPFDEAVLLTK	1.45405	2	623.358	1244.7	2.62433e-05	0.021084	43.74	0.00851013	12.9315
gi|15842284	cytoplasmic protein, 35 kDa [Mycobacterium tuberculosis CDC1551]	46.8153	SMSELAAPGNTPSLDEVR	1.45382	2	937.451	1872.89	-0.00141536	-0.755712	49.32	0.00014723	4.29978
gi|15609294	Probable UDP-N-acetylmuramoylalanyl-D-glutamyl-2,6-diaminopimelate-D-alanyl-D-alanyl ligase MurF [Mycobacterium tuberculosis H37Rv]	62.169	AIGPGGLFLALPGAR	1.45363	2	705.417	1408.82	-1.38196e-05	-0.00980937	63.85	0.124834	24.3693
gi|15609614	Probable macrolide-transport ATP-binding protein ABC transporter [Mycobacterium tuberculosis H37Rv]	24.8631	GPDQQKPAGVLSGGER	1.45354	3	532.609	1594.81	-5.98428e-05	-0.0375235	49.93	0.0113815	12.9364
gi|386003355	hypothetical protein MRGA423_01820 [Mycobacterium tuberculosis RGTB423]	75.8093	LGMFAPALSYLEEPDGPVAVAAVDGALAK	1.45344	4	718.875	2871.47	-0.000358699	-0.124918	35.59	0.0107059	12.0041
gi|15609421	Probable esterase LipM [Mycobacterium tuberculosis H37Rv]	33.2275	ANHLDIWR	1.45336	3	342.182	1023.53	8.36327e-05	0.0817104	37.5	0.00851474	10.8584
gi|15610315	Conserved protein [Mycobacterium tuberculosis H37Rv]	65.7909	TTLLQQLHAELGGWLR	1.4529	3	612.676	1835.01	0.000611986	0.333507	37.55	0.0285834	13.8288
gi|15608246	3-beta-hydroxysteroid dehydrogenase [Mycobacterium tuberculosis H37Rv]	57.4963	LYLDNYFSIAK	1.45279	2	673.854	1345.69	0.0013495	1.00283	48.92	0.0272169	16.9947
gi|15607525	Probable endopeptidase ATP binding protein (chain B) ClpB (ClpB protein) (heat shock protein F84.1) [Mycobacterium tuberculosis H37Rv]	29.4837	EQLEALR	1.45266	2	429.738	857.461	0.000623138	0.726725	41.81	0.0532525	19.1671
gi|15610447	Conserved protein [Mycobacterium tuberculosis H37Rv]	42.2354	YTLWAPR	1.45214	2	453.745	905.476	-0.000290703	-0.321049	34.36	0.00283702	8.98959
gi|15608441	Conserved protein [Mycobacterium tuberculosis H37Rv]	76.8	IAEVLGVDAASLFG	1.4518	2	681.369	1360.72	-5.12389e-05	-0.0376556	34.99	0.0510438	18.1719
gi|489995580	fatty oxidation protein fadB [Mycobacterium tuberculosis]	39.0645	FCASGLEAVNTAAQK	1.45128	2	783.883	1565.75	0.000148194	0.0946474	92.88	0.0212763	15.2635
gi|15607221	Unknown protein [Mycobacterium tuberculosis H37Rv]	75.059	ATPLQAIAAMDAMDYDVHLFTDAETGEDAVVYR	1.45069	3	1200.56	3598.66	0.00163258	0.453664	80.32	0.000386222	4.89796
gi|15607492	Probable GrpE protein (HSP-70 cofactor) [Mycobacterium tuberculosis H37Rv]	76.9595	ASVVSQLLGVLDDLER	1.45041	3	571.984	1712.93	0.00061197	0.357265	57.6	0.0242167	16.4001
gi|15608346	Probable fatty-acid-CoA ligase FadD6 (fatty-acid-CoA synthetase) (fatty-acid-CoA synthase) [Mycobacterium tuberculosis H37Rv]	30.137	YAAVLAAR	1.45025	2	417.745	833.476	-0.000236867	-0.284191	42.51	0.127853	27.8583
gi|15610077	Probable multifunctional mycocerosic acid synthase membrane-associated Mas [Mycobacterium tuberculosis H37Rv]	55.425	LGLFPFR	1.45022	2	425.253	848.491	4.7737e-05	0.0562611	40.13	0.0541499	20.9471
gi|15610077	Probable multifunctional mycocerosic acid synthase membrane-associated Mas [Mycobacterium tuberculosis H37Rv]	63.9546	GVLHSAAVVEDATLTNITDELIDR	1.45008	3	851.445	2551.31	-0.000335486	-0.131495	49.44	0.01689	12.7574
gi|15609661	Probable fatty acid synthase Fas (fatty acid synthetase) [Mycobacterium tuberculosis H37Rv]	73.8569	PYFGDVADMTYLQWLR	1.44994	2	987.975	1973.94	0.00148873	0.754195	70.26	0.0112463	10.5235
gi|13882713	1-deoxy-D-xylulose 5-phosphate reductoisomerase [Mycobacterium tuberculosis CDC1551]	61.8058	LPISLALGWPR	1.44963	2	611.869	1221.72	0.000418594	0.342626	88.5	0.127473	24.6561
gi|15608449	Probable ATP synthase gamma chain AtpG [Mycobacterium tuberculosis H37Rv]	21.344	SMLSQSAEAHR	1.44949	3	406.196	1215.57	0.000258053	0.21229	34.69	0.236663	40.5339
gi|489995580	fatty oxidation protein fadB [Mycobacterium tuberculosis]	33.8535	ANPDGAGVQPWDK	1.44893	2	677.823	1353.63	-0.000238969	-0.176539	45.03	0.0137666	12.4434
gi|15611024	Probable conserved membrane protein [Mycobacterium tuberculosis H37Rv]	66.8157	TNPWNDPNMLDDGAIGR	1.4486	2	964.434	1926.85	0.00105384	0.546924	42.11	0.0227591	15.2576
gi|386003355	hypothetical protein MRGA423_01820 [Mycobacterium tuberculosis RGTB423]	37.6142	SSVAMELVR	1.44831	2	496.266	990.517	0.0001672	0.168801	65.11	0.00229904	8.25486
gi|15609009	Possible L-lactate dehydrogenase (cytochrome) LldD2 [Mycobacterium tuberculosis H37Rv]	28.8124	GIQTLDDAR	1.44811	2	494.757	987.499	0.000198113	0.200621	46.89	0.0313904	16.4698
gi|15608480	Probable ribonuclease RphA (RNase PH) (tRNA nucleotidyltransferase) [Mycobacterium tuberculosis H37Rv]	37.3521	VLCTASVTEGVPR	1.44782	2	694.864	1387.71	-0.000278753	-0.200872	59.83	0.0458527	20.7839
gi|15609431	Probable aminotransferase [Mycobacterium tuberculosis H37Rv]	28.8872	AALAIAGR	1.44736	2	371.732	741.45	1.73402e-05	0.0233869	44.45	0.0671003	18.7879
gi|515090426	butyryl-CoA dehydrogenase [Mycobacterium tuberculosis]	72.4122	SLIPAAADAELFIVGAQLGGK	1.44709	3	681.049	2040.13	0.000879612	0.431156	36.95	0.00105246	7.09516
gi|515090426	butyryl-CoA dehydrogenase [Mycobacterium tuberculosis]	70.34	LIIETVDEFAEEVLRPAAHDADDAATYPSDLTAK	1.44709	3	1229.61	3685.82	0.021473	5.82587	50.49	0.00247756	8.16395
gi|386003509	isocitrate lyase [Mycobacterium tuberculosis RGTB423]	75.7269	VLGLHFFNPVPVLPLVELVR	1.4466	2	1129.67	2257.33	-0.000526642	-0.233302	45.22	0.00428656	7.88822
gi|15608273	Probable 5-methyltetrahydropteroyltriglutamate--homocysteine methyltransferase MetE (methionine synthase, vitamin-B12 independent isozyme) [Mycobacterium tuberculosis H37Rv]	76.6367	PVIIGPITFLLLSK	1.44635	2	755.984	1509.95	0.000713205	0.472336	33.77	0.0058413	10.29
gi|15610427	Probable transcriptional regulatory protein LrpA (Lrp/AsnC-family) [Mycobacterium tuberculosis H37Rv]	33.3011	ATLSELATR	1.44524	2	481.269	960.523	-0.000700202	-0.728979	46.3	0.00268078	9.27351
gi|15607198	50S ribosomal protein L9 RplI [Mycobacterium tuberculosis H37Rv]	17.6047	AGGPNLDK	1.44511	2	386.204	770.393	0.0003642	0.472746	34.54	0.00868522	10.1191
gi|15610086	Chorismate pyruvate lyase [Mycobacterium tuberculosis H37Rv]	41.1739	TECFLSDQEIR	1.44511	2	699.322	1396.63	-0.000291139	-0.208458	58.01	0.025916	14.8914
gi|15610942	Decaprenylphosphoryl-5-phosphoribose (DPPR) synthase (decaprenyl-phosphate 5-phosphoribosyltransferase) [Mycobacterium tuberculosis H37Rv]	66.2011	NVLVLAAPLAALGGGVR	1.44483	2	795.988	1589.96	0.000569082	0.357922	58	0.013173	11.3541
gi|15608071	Transmembrane serine/threonine-protein kinase D PknD (protein kinase D) (STPK D) [Mycobacterium tuberculosis H37Rv]	51.6705	LSPSGVAVDSAGNVYVTSEGMYGR	1.44473	3	806.053	2415.14	0.000298163	0.123456	41.87	0.073288	24.2868
gi|31794112	phenolpthiocerol synthesis type-I polyketide synthase PPSE [Mycobacterium bovis AF2122/97]	68.0467	SIQTILLAALGR	1.44472	3	419.263	1254.77	9.11275e-05	0.0726251	55.05	0.0186575	14.3952
gi|15609614	Probable macrolide-transport ATP-binding protein ABC transporter [Mycobacterium tuberculosis H37Rv]	72.0362	LQEELDHADAWDLDAQLEQAMDALR	1.44458	3	966.119	2895.34	0.00208582	0.720409	60.1	0.0171527	12.8094
gi|15609142	Universal stress protein family protein [Mycobacterium tuberculosis H37Rv]	61.3997	GGLTGMLLGSVSNAVLHAAR	1.44442	3	642.02	1923.04	0.000700912	0.364482	61.56	0.226896	35.0935
gi|15609252	Mycobacterial proteasome ATPase Mpa [Mycobacterium tuberculosis H37Rv]	30.8	MYAEIDDNR	1.44426	2	563.745	1125.48	-0.000250251	-0.222352	35.49	0.0378218	19.2677
gi|15607385	Probable acyl-CoA dehydrogenase FadE5 [Mycobacterium tuberculosis H37Rv]	71.2446	FITSGDSGDLFENIFHLVLARPEGAGPGTK	1.44312	3	1049.21	3144.61	0.0178742	5.68412	62.41	0.0180097	15.3115
gi|15609009	Possible L-lactate dehydrogenase (cytochrome) LldD2 [Mycobacterium tuberculosis H37Rv]	29.8813	TVLDAMGHPR	1.44304	2	548.782	1095.55	-0.000303074	-0.276641	54.66	0.00729529	8.76255
gi|15609647	Conserved protein [Mycobacterium tuberculosis H37Rv]	25.3901	AVITHLTSDEGK	1.44281	2	635.835	1269.66	-0.000369882	-0.291324	53.3	0.17964	34.4256
gi|15842388	uroporphyrinogen III methyltransferase [Mycobacterium tuberculosis CDC1551]	44.8185	GGDPFVFAR	1.44157	2	483.246	964.477	7.72453e-06	0.00800904	42.67	0.0860025	26.2777
gi|386003509	isocitrate lyase [Mycobacterium tuberculosis RGTB423]	75.7269	VLGLHFFNPVPVLPLVELVR	1.44141	3	753.453	2257.34	0.000867806	0.384438	32.26	0.000707539	5.94944
gi|15607229	Possible formate hydrogenase HycE (FHL) [Mycobacterium tuberculosis H37Rv]	72.8223	GLIATAEQLWADSFR	1.44099	2	839.434	1676.85	0.0011879	0.708409	48.34	0.00872353	12.5269
gi|494691496	phosphoserine aminotransferase [Mycobacterium tuberculosis str. Haarlem/NITR202]	34.0762	ANGIVDTEPYR	1.44077	2	617.808	1233.6	0.00166177	1.34709	43.58	0.0475643	16.9686
gi|15610077	Probable multifunctional mycocerosic acid synthase membrane-associated Mas [Mycobacterium tuberculosis H37Rv]	32.4503	VYGAGTPCALGSAK	1.44064	2	676.337	1350.66	-0.000881429	-0.652591	51.65	0.0225839	16.0277
gi|15609565	Alkyl hydroperoxide reductase C protein AhpC (alkyl hydroperoxidase C) [Mycobacterium tuberculosis H37Rv]	66.6925	DFTFVCPTEIAAFSK	1.4406	2	866.916	1731.82	0.000580995	0.335483	60.07	0.00066498	5.42932
gi|15610683	Deazaflavin-dependent nitroreductase Ddn [Mycobacterium tuberculosis H37Rv]	46.0821	IPVALLTTTGR	1.44059	2	571.351	1140.69	0.000146154	0.128128	64.72	0.0247559	15.0577
gi|15609167	Conserved protein [Mycobacterium tuberculosis H37Rv]	20.4818	QVTDEEVR	1.44035	2	488.241	974.467	0.000405185	0.415802	52.89	0.252759	40.935
gi|15610264	Conserved protein [Mycobacterium tuberculosis H37Rv]	39.8561	RPLDSVLQIR	1.44025	3	399.575	1195.7	0.000181033	0.151403	37.13	0.00410971	9.32422
gi|15607711	Conserved protein [Mycobacterium tuberculosis H37Rv]	29.1166	VLNDDVVR	1.44011	2	465.256	928.498	0.000387249	0.417071	47.8	0.019596	13.3428
gi|15608909	L-gulono-1,4-lactone dehydrogenase [Mycobacterium tuberculosis H37Rv]	42.8446	AVEEIMDDYAGR	1.43899	2	684.809	1367.6	-0.000129386	-0.0946078	61.09	0.0070215	9.47068
gi|15607716	Probable transcriptional regulatory protein (possibly ArsR-family) [Mycobacterium tuberculosis H37Rv]	35.7993	LIAFTGR	1.43878	2	389.235	776.455	4.13242e-05	0.0532216	39.61	0.00177128	6.13062
gi|15609036	Possible lipoprotein LppD [Mycobacterium tuberculosis H37Rv]	20.2638	AGGPELQR	1.43869	2	414.222	826.43	0.000163886	0.198306	58.03	0.134957	31.2011
gi|15609433	Probable haloalkane dehalogenase [Mycobacterium tuberculosis H37Rv]	57.8565	TPLPFYVWR	1.43864	2	589.822	1177.63	0.000694863	0.590053	44.89	0.000331597	4.71587
gi|15610978	Probable glycerophosphoryl diester phosphodiesterase GlpQ1 (glycerophosphodiester phosphodiesterase) [Mycobacterium tuberculosis H37Rv]	24.6009	YGSLVENK	1.43854	2	455.237	908.46	-0.000124311	-0.136837	41.46	0.181535	36.8605
gi|15609009	Possible L-lactate dehydrogenase (cytochrome) LldD2 [Mycobacterium tuberculosis H37Rv]	47.544	LGAALTIQDLR	1.4385	2	585.845	1169.68	-0.000775623	-0.663109	81.57	0.00676721	11.4819
gi|5419919	histone-like protein [Mycobacterium bovis]	28.1243	VKPTSVPAFR	1.43847	2	551.324	1100.63	-0.0014984	-1.3614	32.7	0.0149102	12.7789
gi|15610937	Fatty-acid-AMP ligase FadD32 (fatty-acid-AMP synthetase) (fatty-acid-AMP synthase). Also shown to have acyl-ACP ligase activity [Mycobacterium tuberculosis H37Rv]	72.6598	IPSGVQITHLNLPTNVVQVLNALEGQEGDR	1.43791	4	803.683	3210.7	0.00130703	0.407087	36.38	0.0480975	20.021
gi|15610077	Probable multifunctional mycocerosic acid synthase membrane-associated Mas [Mycobacterium tuberculosis H37Rv]	17.1253	AFNDGTR	1.43769	2	390.685	779.356	0.000129068	0.165609	34.83	0.332467	43.6824
gi|15609520	Phenyloxazoline synthase MbtB (phenyloxazoline synthetase) [Mycobacterium tuberculosis H37Rv]	54.5546	VELGEIEAALQR	1.43728	2	664.365	1326.72	0.00113391	0.854678	57.79	0.264463	42.5801
gi|15608605	Probable acyl-CoA dehydrogenase FadE15 [Mycobacterium tuberculosis H37Rv]	52.0649	SVIENIDDDIMR	1.43724	2	710.343	1418.67	0.000607635	0.428313	49.15	0.14715	31.7293
gi|15607186	Possible oxidoreductase [Mycobacterium tuberculosis H37Rv]	50.607	DIPVLIGGGGER	1.43717	2	591.828	1181.64	0.000276418	0.233927	59.91	0.00529076	10.6267
gi|15609252	Mycobacterial proteasome ATPase Mpa [Mycobacterium tuberculosis H37Rv]	35.3982	LRPGDSLLVDTK	1.43712	2	657.375	1312.74	0.00126136	0.960861	43.11	0.0330311	17.3569
gi|15610266	Triacylglycerol synthase (diacylglycerol acyltransferase) Tgs1 [Mycobacterium tuberculosis H37Rv]	62.169	VNPSEALTASTAVMAGIVR	1.43644	3	629.672	1885.99	0.00101504	0.538199	41.7	0.00326104	8.37821
gi|15608124	Possible pterin-4-alpha-carbinolamine dehydratase MoaB2 (PHS) (4-alpha-hydroxy-tetrahydropterin dehydratase) (pterin-4-a-carbinolamine dehydratase) (phenylalanine hydroxylase-stimulating protein) (PHS) (pterin carbinolamine dehydratase) (PCD) [Mycob	39.252	ALVVVVDDR	1.43641	2	493.287	984.56	4.26345e-05	0.0433031	42.88	0.00466391	8.11336
gi|15609634	Probable branched-chain keto acid dehydrogenase E1 component, alpha subunit BkdA [Mycobacterium tuberculosis H37Rv]	22.7806	LEEQVTAR	1.43616	2	473.253	944.492	-0.000361673	-0.382928	45.14	0.190091	32.3892
gi|15841252	FtsK/SpoIIIE family protein [Mycobacterium tuberculosis CDC1551]	20.0544	DVPVKPGR	1.43595	2	434.256	866.497	7.44161e-05	0.0858815	36.78	0.114876	27.0352
gi|15609520	Phenyloxazoline synthase MbtB (phenyloxazoline synthetase) [Mycobacterium tuberculosis H37Rv]	62.5288	TIAALAQLLTGR	1.43594	2	614.375	1226.73	0.000293963	0.239631	64.38	0.304848	43.3429
gi|15609614	Probable macrolide-transport ATP-binding protein ABC transporter [Mycobacterium tuberculosis H37Rv]	25.6501	YEEMAAEAEK	1.43587	2	585.753	1169.49	-0.000545692	-0.466606	55.18	0.0120854	12.3898
gi|15609886	Conserved protein [Mycobacterium tuberculosis H37Rv]	44.1356	PVVVVATLTAKPESVDTVR	1.43564	3	661.049	1980.12	-0.000712939	-0.360047	50.8	0.142715	27.5891
gi|15608346	Probable fatty-acid-CoA ligase FadD6 (fatty-acid-CoA synthetase) (fatty-acid-CoA synthase) [Mycobacterium tuberculosis H37Rv]	35.8751	LIDLATR	1.4356	2	401.245	800.476	0.000337378	0.421472	32.39	0.000625955	5.06537
gi|15607488	Probable conserved membrane protein [Mycobacterium tuberculosis H37Rv]	75.9769	YPNDPLALVLIELR	1.4356	3	542.647	1624.92	0.000144418	0.0888772	44.19	0.00776731	10.6924
gi|15608468	Probable glycogen phosphorylase GlgP [Mycobacterium tuberculosis H37Rv]	35.1422	IVALGAEDDPAK	1.43553	2	599.819	1197.62	-0.000301067	-0.251387	47.39	0.00396523	8.79641
gi|433633363	Putative chaperone protein DnaJ1 [Mycobacterium canettii CIPT 140070017]	24.3227	LAGQGEAGLR	1.43507	2	486.267	970.519	-0.000383778	-0.395435	74.09	0.0467924	19.3597
gi|15610532	Probable GMP synthase [glutamine-hydrolyzing] GuaA (glutamine amidotransferase) (GMP synthetase) [Mycobacterium tuberculosis H37Rv]	74.8513	FLHDFAGLGAQWTPANIANALIEQVR	1.43439	3	951.504	2851.49	0.0124332	4.36025	44.24	0.000874433	5.39405
gi|15607296	Probable acyl-CoA dehydrogenase FadE2 [Mycobacterium tuberculosis H37Rv]	39.0645	IFDGPDEVHLR	1.43414	3	433.223	1296.65	0.000424687	0.327527	40	0.00428958	9.95579
gi|15842284	cytoplasmic protein, 35 kDa [Mycobacterium tuberculosis CDC1551]	36.6548	RYANAIGSAELAESSVQGR	1.43389	3	660.336	1977.99	0.000597321	0.301984	43.19	0.00533919	8.25627
gi|15609614	Probable macrolide-transport ATP-binding protein ABC transporter [Mycobacterium tuberculosis H37Rv]	46.9293	LTEELAWVR	1.43375	2	558.806	1115.6	-0.000463515	-0.415486	50.47	0.0107447	10.7675
gi|15609614	Probable macrolide-transport ATP-binding protein ABC transporter [Mycobacterium tuberculosis H37Rv]	40.1193	LGNVVVEVDHLDK	1.43351	3	479.596	1435.77	0.000566072	0.394264	41.26	0.160424	25.8191
gi|15609169	Conserved protein Acg [Mycobacterium tuberculosis H37Rv]	40.948	VLVLSTYDNER	1.43328	2	654.843	1307.67	-0.000363351	-0.277861	38.63	0.000469178	5.47876
gi|15611004	ESX conserved component EccA1. ESX-1 type VII secretion system protein [Mycobacterium tuberculosis H37Rv]	39.4007	LLAEAQAELDR	1.43311	2	614.83	1227.64	-0.00138932	-1.13169	55.92	0.00354055	9.19357
gi|15608559	Conserved protein [Mycobacterium tuberculosis H37Rv]	73.2375	SVAIAEALMGLLR	1.43267	2	672.39	1342.76	0.000448098	0.333713	84.45	0.00469102	8.35149
gi|15608696	Conserved protein [Mycobacterium tuberculosis H37Rv]	47.5042	PVILLTTVGAK	1.43248	2	556.358	1110.7	-0.000581443	-0.523492	62.28	0.0197666	15.5783
gi|31792374	polyketide beta-ketoacyl synthase [Mycobacterium bovis AF2122/97]	38.5077	AFQTLLR	1.43244	2	424.753	847.492	0.000267274	0.315371	35.25	0.00250143	8.43427
gi|15608073	Phosphate-transport ATP-binding protein ABC transporter PstB [Mycobacterium tuberculosis H37Rv]	69.9705	VGMLFQRPNPFPMSIMDNVLAGVR	1.43241	3	897.13	2688.37	-0.000600009	-0.223187	35.07	0.0386873	15.8554
gi|15610803	Acetyl-coenzyme A synthetase Acs (acetate--CoA ligase) (acetyl-CoA synthetase) (acetyl-CoA synthase) (acyl-activating enzyme) (acetate thiokinase) (acetyl-activating enzyme) (acetate--coenzyme A ligase) (acetyl-coenzyme A synthase) [Mycobacterium tu	42.1964	PGSAMTPLPGISAK	1.4324	2	663.857	1325.7	-0.00169398	-1.2778	43.67	0.00940969	12.2685
gi|15608531	Probable S-adenosylmethionine synthetase MetK (mat) (AdoMet synthetase) (methionine adenosyltransferase) [Mycobacterium tuberculosis H37Rv]	45.5424	FVLGGPMGDAGLTGR	1.43237	2	732.368	1462.72	-0.00161619	-1.10492	81.02	0.00121377	7.475
gi|15842396	mycothione reductase [Mycobacterium tuberculosis CDC1551]	32.0129	WDDVVSR	1.43168	2	438.714	875.414	0.000185843	0.212292	34.46	0.0180141	13.124
gi|15609850	Probable soluble pyridine nucleotide transhydrogenase SthA (STH) (NAD(P)(+) transhydrogenase [B-specific]) (nicotinamide nucleotide transhydrogenase) [Mycobacterium tuberculosis H37Rv]	28.4456	VDLIVGHGR	1.43167	2	483.28	964.545	-0.00074714	-0.774603	36.4	0.00990045	12.737
gi|15608214	Probable beta-ketoacyl CoA thiolase FadA3 [Mycobacterium tuberculosis H37Rv]	76.7599	LPDIYIAMGQTAENVAIMTGISR	1.43155	2	1232.63	2463.25	-0.00107708	-0.437259	127.59	0.017313	12.5942
gi|15607261	Probable fatty-acid-CoA ligase FadD7 (fatty-acid-CoA synthetase) (fatty-acid-CoA synthase) [Mycobacterium tuberculosis H37Rv]	45.0832	LVDELAGQLTR	1.43135	2	607.841	1213.67	-7.4019e-05	-0.0609879	79.88	0.00732129	9.40132
gi|15608211	Possible enoyl-CoA hydratase EchA9 (enoyl hydrase) (unsaturated acyl-CoA hydratase) (crotonase) [Mycobacterium tuberculosis H37Rv]	18.5231	VSSASLR	1.43119	2	360.206	718.398	0.000789787	1.09937	37.27	0.31012	46.0868
gi|15607552	Probable glutamine-binding lipoprotein GlnH (GLNBP) [Mycobacterium tuberculosis H37Rv]	72.7005	LIVGLDIGSNLFSFR	1.43117	2	825.964	1649.91	0.000224287	0.135939	61.65	0.00131288	7.08535
gi|15608273	Probable 5-methyltetrahydropteroyltriglutamate--homocysteine methyltransferase MetE (methionine synthase, vitamin-B12 independent isozyme) [Mycobacterium tuberculosis H37Rv]	31.3889	EALGQGIPAR	1.43101	2	506.282	1010.55	-0.000656555	-0.6497	64.1	0.00558885	10.0177
gi|433632920	Putative polyketide synthase Pks2 [Mycobacterium canettii CIPT 140070010]	32.1612	STEFAEQIR	1.43082	2	540.77	1079.52	8.64839e-05	0.0801129	59.33	0.0160097	12.2415
gi|15608212	Probable conserved transmembrane protein [Mycobacterium tuberculosis H37Rv]	57.0562	GGYAQFGTGTAQQGFPADPYLAPYR	1.4305	3	878.42	2632.24	0.00345781	1.31364	41.28	0.0275232	14.0248
gi|15609421	Probable esterase LipM [Mycobacterium tuberculosis H37Rv]	33.2649	ANHLDIWR	1.43037	2	512.77	1023.52	-0.00026356	-0.257502	33.32	0.0287006	15.429
gi|15841697	hypothetical protein MT2262 [Mycobacterium tuberculosis CDC1551]	26.634	KGPVAPAPMTAAQAR	1.43022	3	489.269	1464.79	-0.000875535	-0.597721	49.29	0.757644	84.6118
gi|15608531	Probable S-adenosylmethionine synthetase MetK (mat) (AdoMet synthetase) (methionine adenosyltransferase) [Mycobacterium tuberculosis H37Rv]	31.3519	NVVAAGLAER	1.43011	2	500.283	998.551	0.000309556	0.310006	48.81	0.0537568	21.9667
gi|15610266	Triacylglycerol synthase (diacylglycerol acyltransferase) Tgs1 [Mycobacterium tuberculosis H37Rv]	37.3521	GVVTVATNVPGPR	1.42972	2	633.862	1265.71	1.26821e-05	0.0100198	73.6	0.0154007	11.4292
gi|15609252	Mycobacterial proteasome ATPase Mpa [Mycobacterium tuberculosis H37Rv]	23.8146	IDSLAAR	1.42954	2	373.214	744.413	0.00011267	0.151355	37.5	0.0335759	15.0655
gi|15842896	Ama/HipO/HyuC family hydrolase [Mycobacterium tuberculosis CDC1551]	67.761	QAISALLLPLAIEHTLQYR	1.42951	3	717.415	2149.22	-0.00350954	-1.63293	44.24	0.0135317	12.3746
gi|15608315	Probable NADPH dependent 2,4-dienoyl-CoA reductase FadH (2,4-dienoyl coenzyme A reductase) (4-enoyl-CoA reductase) [Mycobacterium tuberculosis H37Rv]	70.34	VPTIVTSVPGGAFVDISSAVAEHVTIPVVASNR	1.42951	4	823.199	3288.77	-0.0062792	-1.90928	34.4	0.0425445	17.6253
gi|15609592	Probable oxidoreductase (alpha subunit) [Mycobacterium tuberculosis H37Rv]	57.5356	SPADCFETALEAVR	1.42903	2	783.367	1564.72	0.00121054	0.773647	65.13	0.000674773	4.86337
gi|15610410	Probable acyl-CoA dehydrogenase FadE25 [Mycobacterium tuberculosis H37Rv]	21.3069	LPEEHDEMR	1.42899	2	578.258	1154.5	-0.000255361	-0.221187	61.75	0.190727	35.1878
gi|253797978	phenolpthiocerol synthesis type-I polyketide synthase ppsD [Mycobacterium tuberculosis KZN 1435]	74.1492	LHPVVLDAALQSVGAAIPDGEIAGSAEASYLPVSFETIR	1.42898	3	1322.03	3963.06	0.000685339	0.172932	38.32	0.00396909	7.74081
gi|494691697	acyl-ACP desaturase [Mycobacterium tuberculosis str. Haarlem/NITR202]	68.46	NLAAQIEEPILAGLIDR	1.42878	3	612.679	1835.02	0.00051819	0.28239	81.8	0.0183197	12.0838
gi|15608071	Transmembrane serine/threonine-protein kinase D PknD (protein kinase D) (STPK D) [Mycobacterium tuberculosis H37Rv]	30.5429	QYGPLTPAR	1.42875	2	501.772	1001.53	0.000178019	0.177747	36.45	0.0290875	15.2139
gi|15609296	Conserved protein [Mycobacterium tuberculosis H37Rv]	35.7993	WTNEHTAELPADLHAPTR	1.42861	3	687.004	2057.99	-0.000750669	-0.364758	44.93	0.00271823	7.52417
gi|15610241	Possible conserved transmembrane protein [Mycobacterium tuberculosis H37Rv]	26.7029	AGIVTAADAR	1.42855	2	472.762	943.509	-0.000185817	-0.196942	33.29	0.0808666	19.7257
gi|15839792	metallo-beta-lactamase superfamily protein [Mycobacterium tuberculosis CDC1551]	65.7496	SLAALALLETNILAPGHGELWHGPIR	1.42837	3	917.181	2748.52	0.0136547	4.96805	81.81	0.00310334	9.37344
gi|15609357	Glutamine synthetase GlnA1 (glutamine synthase) (GS-I) [Mycobacterium tuberculosis H37Rv]	50.5276	DGAPLMYDETGYAGLSDTAR	1.428	2	1059.97	2117.92	-0.000172059	-0.0812394	59.69	0.0445029	17.1646
gi|494693258	DtxR family transcriptional regulator [Mycobacterium tuberculosis str. Haarlem/NITR202]	63.9134	LLETFLVNELGYR	1.42747	2	783.93	1565.84	-0.000425762	-0.271905	70.68	0.0371527	19.8792
gi|494692045	transcriptional regulator moxR1 [Mycobacterium tuberculosis str. Haarlem/NITR202]	39.4758	TLAVETFAR	1.42747	2	504.28	1006.54	0.000102031	0.101368	43.68	0.00764507	9.29283
gi|15609069	Probable thiol peroxidase Tpx [Mycobacterium tuberculosis H37Rv]	32.2696	AAASGATVLCVSK	1.42703	2	617.827	1233.64	-0.000137027	-0.111075	74.05	0.0114862	11.4255
gi|15610077	Probable multifunctional mycocerosic acid synthase membrane-associated Mas [Mycobacterium tuberculosis H37Rv]	40.948	LVLDVPR	1.42662	2	406.255	810.496	5.513e-05	0.06802	40.74	0.0043481	9.29023
gi|15608200	Unknown protein [Mycobacterium tuberculosis H37Rv]	65.6677	GPLAPLVALVEGK	1.425	2	632.387	1262.76	0.00011473	0.0908565	44.77	0.00509287	9.27071
gi|15609915	Conserved protein [Mycobacterium tuberculosis H37Rv]	20.0544	KGAVFVGR	1.42461	2	417.251	832.488	-0.00362712	-4.35695	55.72	0.0526642	22.2188
gi|15607385	Probable acyl-CoA dehydrogenase FadE5 [Mycobacterium tuberculosis H37Rv]	73.4025	GWLVGEVHNGIAQMFEVIEQAR	1.42378	3	828.422	2482.24	0.000325718	0.131219	43.17	0.00894377	10.1655
gi|494692045	transcriptional regulator moxR1 [Mycobacterium tuberculosis str. Haarlem/NITR202]	39.3267	IIVGQDQLVER	1.42371	2	635.362	1268.71	-8.44594e-06	-0.00665712	67.08	0.0104996	10.0291
gi|15610090	Enoyl reductase [Mycobacterium tuberculosis H37Rv]	70.1761	SMAAPILAAAVTGTVAGTIGLGNK	1.42362	3	728.74	2183.2	4.39552e-05	0.0201334	32.04	0.0886798	23.6259
gi|15608550	Probable riboflavin synthase alpha chain RibC (RibE) [Mycobacterium tuberculosis H37Rv]	40.2688	MFTGIVEER	1.42357	2	541.271	1080.53	0.000425936	0.394192	50.17	0.00305343	8.52729
gi|15610264	Conserved protein [Mycobacterium tuberculosis H37Rv]	51.4304	VGIAPPLAAVPAPTPR	1.42287	2	763.956	1525.9	-0.000196619	-0.128854	57.56	0.00167075	7.53519
gi|15607898	Possible two component system response sensor kinase membrane associated PhoR [Mycobacterium tuberculosis H37Rv]	76.9205	MGLLVDDLLLLAR	1.42257	2	721.426	1440.84	0.000598767	0.415569	81.13	0.0459591	17.7925
gi|15607340	Probable conserved membrane protein [Mycobacterium tuberculosis H37Rv]	19.1272	ELDTQSGAAR	1.42173	2	524.256	1046.5	-0.00195321	-1.86643	55.75	0.0608575	17.3024
gi|15610835	Conserved protein [Mycobacterium tuberculosis H37Rv]	63.5853	TDEVMDWDSAYR	1.42141	2	765.314	1528.61	0.000132126	0.0864352	53.26	0.0161192	13.2715
gi|15607709	Conserved protein [Mycobacterium tuberculosis H37Rv]	58.8167	WLETDHVATVIPGPDAVVVTAEEQNAADER	1.42138	3	1078.2	3231.57	-0.00149291	-0.461977	51.05	7.13901e-05	3.24823
gi|15608605	Probable acyl-CoA dehydrogenase FadE15 [Mycobacterium tuberculosis H37Rv]	58.2942	VDDLLLPIVK	1.42115	2	562.85	1123.69	5.54272e-05	0.0493262	50.09	0.19772	33.1556
gi|15609153	Hypothetical protein Rv2016 [Mycobacterium tuberculosis H37Rv]	63.8723	TAIEFWQQGSQPAFPGLEEVR	1.42111	2	1195.59	2389.17	-0.0017962	-0.751809	52.52	0.00316194	7.24709
gi|15607363	Probable enoyl-CoA hydratase EchA1 (enoyl hydrase) (unsaturated acyl-CoA hydratase) (crotonase) [Mycobacterium tuberculosis H37Rv]	53.5226	GWSPDTMFAEQMK	1.4206	2	764.334	1526.65	-0.000619487	-0.405781	44.26	0.00149553	6.97066
gi|15610891	Conserved protein [Mycobacterium tuberculosis H37Rv]	71.0811	AESIALPVVYVNVPEMSVDAATVSYTSEGR	1.42036	3	1052.19	3153.56	0.00210939	0.668892	43.55	0.000579778	5.80661
gi|15840785	nicotinate phosphoribosyltransferase [Mycobacterium tuberculosis CDC1551]	31.9411	AGQPVADTSLAAAR	1.42018	2	664.352	1326.69	-0.000625258	-0.471292	44.78	0.0267762	14.8813
gi|15609510	Probable chaperone protein DnaJ2 [Mycobacterium tuberculosis H37Rv]	25.5772	VRPGSDSLLR	1.41994	2	550.314	1098.61	-0.000960906	-0.874653	32.93	0.0383881	16.8968
gi|15608319	Unknown protein [Mycobacterium tuberculosis H37Rv]	47.0431	IGEPYEGVDVATIR	1.41934	2	759.893	1517.77	-0.00183731	-1.21053	47.71	0.0137043	13.0234
gi|15608450	Probable ATP synthase beta chain AtpD [Mycobacterium tuberculosis H37Rv]	67.021	VALSALTMAEWFR	1.41844	3	498.931	1493.77	7.47828e-05	0.0500632	62.52	0.0314763	17.6008
gi|15608273	Probable 5-methyltetrahydropteroyltriglutamate--homocysteine methyltransferase MetE (methionine synthase, vitamin-B12 independent isozyme) [Mycobacterium tuberculosis H37Rv]	37.3897	NVDEVTASLHNMVAAAR	1.41788	2	907.447	1812.88	0.000721613	0.398048	80.34	0.0290838	14.9668
gi|15611049	Probable thioredoxin reductase TrxB2 (TRXR) (TR) [Mycobacterium tuberculosis H37Rv]	16.4569	SVVTADGQTHR	1.41777	2	585.797	1169.58	-0.000219381	-0.187573	63.39	0.196942	32.6601
gi|31792374	polyketide beta-ketoacyl synthase [Mycobacterium bovis AF2122/97]	63.5037	VIDSEHPHLGATAIDVDNDETVAALVASQLQSGSQEDETAWR	1.41767	4	1119.54	4474.12	0.00753743	1.68467	40.08	0.017534	13.5135
gi|31792374	polyketide beta-ketoacyl synthase [Mycobacterium bovis AF2122/97]	44.2096	TNFGHLQSASGPLGLMK	1.41752	2	879.453	1756.89	-0.00179067	-1.01923	53.09	0.376558	41.6866
gi|15609169	Conserved protein Acg [Mycobacterium tuberculosis H37Rv]	67.1036	DLVAALIGQPATPQALVR	1.41718	3	611.691	1832.05	0.000431809	0.235697	62.5	0.0942667	26.4474
gi|15608626	Possible exported conserved protein [Mycobacterium tuberculosis H37Rv]	28.7756	QAQILAAEGAK	1.4169	2	550.307	1098.6	-0.00301875	-2.74781	57.77	0.0013627	5.98601
gi|489999063	sun protein [Mycobacterium tuberculosis]	37.9867	PGVLTAGELAR	1.41648	2	542.312	1082.61	0.00101546	0.937973	56.3	0.00423667	7.27656
gi|15608596	Probable unidentified antibiotic-transport ATP-binding protein ABC transporter [Mycobacterium tuberculosis H37Rv]	73.5268	VLVWELIDALR	1.41616	2	663.893	1325.77	0.000311305	0.234811	80.73	0.000517163	4.86266
gi|15607871	Possible S-adenosylmethionine-dependent methyltransferase [Mycobacterium tuberculosis H37Rv]	19.2903	AGFDNAQR	1.41557	2	439.709	877.404	6.76234e-05	0.0770722	52.76	0.0989447	26.9364
gi|15610937	Fatty-acid-AMP ligase FadD32 (fatty-acid-AMP synthetase) (fatty-acid-AMP synthase). Also shown to have acyl-ACP ligase activity [Mycobacterium tuberculosis H37Rv]	58.4972	FFEAFAPYGLK	1.41529	2	645.329	1288.64	-0.0067279	-5.2209	39.19	0.00351485	8.19091
gi|15608530	Probable DNA/pantothenate metabolism flavoprotein homolog Dfp [Mycobacterium tuberculosis H37Rv]	19.9474	QGYAVAR	1.41526	2	382.706	763.398	0.000290422	0.380434	45.98	0.229055	37.9842
gi|15607425	ESX conserved component EccC3. ESX-3 type VII secretion system protein. Possible membrane protein [Mycobacterium tuberculosis H37Rv]	34.8473	YPGMAAPPVR	1.41511	2	529.776	1057.54	-0.000171146	-0.161834	35.5	0.00253433	7.91785
gi|15609303	Conserved protein [Mycobacterium tuberculosis H37Rv]	32.5979	AAFEQLAR	1.4151	2	453.246	904.477	0.000380886	0.421112	54.68	0.0276234	15.8997
gi|15609590	Probable molybdopterin-guanine dinucleotide biosynthesis protein A MobA [Mycobacterium tuberculosis H37Rv]	65.5853	DKATLPLPGGTTTLVEHMVGILGQR	1.41509	3	868.812	2603.41	0.00394884	1.51679	35.79	0.153331	31.3851
gi|433629660	Putative ribonucleoside-diphosphate reductase (large subunit) NrdZ (ribonucleoside reductase) [Mycobacterium canettii CIPT 140070010]	55.8623	VDWDRLEEVAGVAVR	1.41466	3	571.969	1712.89	0.00109244	0.637781	40.04	0.0120746	11.7874
gi|15610073	Daunorubicin-dim-transport ATP-binding protein ABC transporter DrrA [Mycobacterium tuberculosis H37Rv]	73.9832	DLDAIVAALGSLLPEHHR	1.41406	3	643.018	1926.03	0.000441599	0.229279	43.92	0.00332464	7.31176
gi|15610077	Probable multifunctional mycocerosic acid synthase membrane-associated Mas [Mycobacterium tuberculosis H37Rv]	50.0975	SPWGEMFASTGQR	1.41403	2	727.33	1452.65	0.000354615	0.244116	52.01	0.00296024	7.80785
gi|15610227	Unknown alanine and valine rich protein [Mycobacterium tuberculosis H37Rv]	18.9168	INQLNQQR	1.41391	2	507.278	1012.54	6.53855e-05	0.0645756	47.29	0.25696	40.98
gi|15607352	Probable iron-regulated phosphoenolpyruvate carboxykinase [GTP] PckA (phosphoenolpyruvate carboxylase) (PEPCK)(pep carboxykinase) [Mycobacterium tuberculosis H37Rv]	41.0216	VVFTDGSEEEFQR	1.41383	2	771.857	1541.7	3.46222e-05	0.0224572	76.86	0.00385816	7.82143
gi|15608935	ESX conserved component EccA5. ESX-5 type VII secretion system protein [Mycobacterium tuberculosis H37Rv]	76.4316	AAGAAMATTALASLGVFEEAFR	1.41371	3	719.034	2154.08	0.00118371	0.54952	63.31	0.00628054	10.6247
gi|15841985	ATP-dependent Clp protease proteolytic subunit [Mycobacterium tuberculosis CDC1551]	63.5449	ILMHQPLGGVTGSAADIAIQAEQFAVIK	1.41369	3	960.187	2877.54	-0.00299894	-1.04219	57.73	0.0257032	12.3486
gi|15608574	Probable glyceraldehyde 3-phosphate dehydrogenase Gap (GAPDH) [Mycobacterium tuberculosis H37Rv]	32.7824	LDGYALR	1.41228	2	404.222	806.429	0.000475062	0.589094	34.29	0.00830057	9.35595
gi|15609324	Long-chain-fatty-acid-CoA ligase FadD15 (fatty-acid-CoA synthetase) (fatty-acid-CoA synthase) [Mycobacterium tuberculosis H37Rv]	62.974	LLVFLPLAHVLAR	1.4122	3	487.982	1460.92	0.000246551	0.168764	37.17	0.18016	28.3554
gi|15609452	Conserved protein [Mycobacterium tuberculosis H37Rv]	73.0311	APSVMPGPTDLVIDPTNLWLTIHESIGHATEYDR	1.4118	4	937.219	3744.85	0.00103445	0.276232	44.18	0.00505946	9.49963
gi|15608468	Probable glycogen phosphorylase GlgP [Mycobacterium tuberculosis H37Rv]	64.3204	DPDRLEQLLLDEQRPIQLIVAGK	1.41159	4	665.625	2658.47	0.000860048	0.323512	42.44	0.0343747	16.6066
gi|31794773	ATP-dependent Clp protease ATP-binding subunit CLPC [Mycobacterium bovis AF2122/97]	68.8253	ALANFLFGDDDALIQIDMGEFHDR	1.41143	3	913.762	2738.26	8.14192e-06	0.00297339	42.7	0.0699205	20.5468
gi|515090426	butyryl-CoA dehydrogenase [Mycobacterium tuberculosis]	72.3694	SLIPAAADAELFIVGAQLGGK	1.41134	2	1021.07	2040.12	-0.00120281	-0.589576	75.93	0.0049456	9.07725
gi|15609908	Conserved hypothetical protein [Mycobacterium tuberculosis H37Rv]	75.6011	RPALTVSPIEMLEADGYLLGTPANLGYISGALK	1.41126	3	1144.28	3429.83	0.00494935	1.44303	40.54	0.000702275	6.18822
gi|15608785	Adenylate cyclase (ATP pyrophosphate-lyase) (adenylyl cyclase) [Mycobacterium tuberculosis H37Rv]	39.6279	SPGLVSFIHR	1.4112	3	371.545	1111.61	0.000799022	0.718795	34.89	0.0130876	13.1403
gi|15608273	Probable 5-methyltetrahydropteroyltriglutamate--homocysteine methyltransferase MetE (methionine synthase, vitamin-B12 independent isozyme) [Mycobacterium tuberculosis H37Rv]	43.4901	LWVNPDCGLK	1.4109	2	601.304	1200.59	-0.00219461	-1.82793	35.25	0.00170935	7.16513
gi|15609590	Probable molybdopterin-guanine dinucleotide biosynthesis protein A MobA [Mycobacterium tuberculosis H37Rv]	45.6573	MSALVDASDALR	1.41053	2	624.816	1247.62	-0.00134039	-1.07436	75.39	0.00360323	8.44953
gi|386003509	isocitrate lyase [Mycobacterium tuberculosis RGTB423]	37.132	AVVAGLSHPMGPLR	1.41048	2	702.894	1403.77	0.00180653	1.28691	50.75	0.00253379	8.6978
gi|15608992	Possible oxidoreductase [Mycobacterium tuberculosis H37Rv]	73.7742	QLGFEFGTFSDR	1.4104	2	693.82	1385.63	0.000625598	0.451491	36.75	0.00192809	6.71386
gi|15610077	Probable multifunctional mycocerosic acid synthase membrane-associated Mas [Mycobacterium tuberculosis H37Rv]	48.628	ELLATVFK	1.41027	2	460.776	919.537	-0.000408947	-0.444731	36.5	0.0107857	12.2546
gi|15842284	cytoplasmic protein, 35 kDa [Mycobacterium tuberculosis CDC1551]	38.6162	QALTLADQATAAGDAAK	1.41025	2	808.418	1614.82	0.000304559	0.188602	112.81	0.00658018	10.8036
gi|15607525	Probable endopeptidase ATP binding protein (chain B) ClpB (ClpB protein) (heat shock protein F84.1) [Mycobacterium tuberculosis H37Rv]	74.0251	LDDVLIFEGLNPEELVR	1.41001	2	986.026	1970.04	0.00114124	0.579298	76.6	0.00164342	6.51322
gi|15607261	Probable fatty-acid-CoA ligase FadD7 (fatty-acid-CoA synthetase) (fatty-acid-CoA synthase) [Mycobacterium tuberculosis H37Rv]	67.3087	GYLGDPTITAANFTDGWLR	1.40997	2	1034.51	2067.01	0.000781432	0.37805	93.31	0.00155527	6.67483
gi|15607620	Probable conserved membrane protein [Mycobacterium tuberculosis H37Rv]	37.874	GLLNNITAK	1.40993	2	472.283	942.552	0.0019535	2.07257	34.6	0.00251173	6.65159
gi|15610264	Conserved protein [Mycobacterium tuberculosis H37Rv]	53.5226	FPQPNQPDQLATVEFSPIDHVTAGQR	1.40988	3	964.814	2891.42	-0.000503638	-0.174184	67.45	0.00155294	6.69167
gi|15607880	Conserved hypothetical protein [Mycobacterium tuberculosis H37Rv]	45.5424	LADVALDIGR	1.40965	2	521.798	1041.58	0.000137806	0.132305	62.46	0.0577594	19.9684
gi|15610078	Fatty-acid-AMP ligase FadD28 (fatty-acid-AMP synthetase) (fatty-acid-AMP synthase) [Mycobacterium tuberculosis H37Rv]	18.3015	GDSDQDAMAR	1.40949	2	533.217	1064.42	-8.68134e-05	-0.0815594	65.05	0.363263	44.4067
gi|15609565	Alkyl hydroperoxide reductase C protein AhpC (alkyl hydroperoxidase C) [Mycobacterium tuberculosis H37Rv]	39.8162	KGDPTLDAGELLK	1.40895	3	452.917	1355.73	3.80633e-05	0.0280759	53.97	0.0238147	12.6281
gi|15608613	Probable iron-regulated aconitate hydratase Acn (citrate hydro-lyase) (aconitase) [Mycobacterium tuberculosis H37Rv]	20.4477	ADAFER	1.40882	2	354.67	707.324	0.000674614	0.953756	32.12	0.140369	29.7416
gi|15607425	ESX conserved component EccC3. ESX-3 type VII secretion system protein. Possible membrane protein [Mycobacterium tuberculosis H37Rv]	60.7133	VPIGVTGTGEPLMFDLK	1.40874	2	887.476	1772.94	-0.000214806	-0.121158	100.06	0.0247096	14.9174
gi|253797978	phenolpthiocerol synthesis type-I polyketide synthase ppsD [Mycobacterium tuberculosis KZN 1435]	50.449	IAYLLGLR	1.40839	2	459.792	917.57	-8.09624e-05	-0.0882357	35.6	0.126031	25.8794
gi|15840078	enoyl-CoA hydratase [Mycobacterium tuberculosis CDC1551]	54.6333	WGVPLIDGGTVR	1.4083	2	635.351	1268.69	-0.00020702	-0.163176	48.28	0.033949	15.002
gi|489995580	fatty oxidation protein fadB [Mycobacterium tuberculosis]	26.9926	LQGLTPR	1.40826	2	392.737	783.46	-0.000105236	-0.134322	34.58	0.0724662	22.1661
gi|15609296	Conserved protein [Mycobacterium tuberculosis H37Rv]	75.7269	EFGRLPEPLAMLSPDEGLLTAGWATLR	1.40787	3	980.848	2939.52	0.00081502	0.277263	68.7	0.000143379	3.78646
gi|15608463	Probable acetyl-CoA acetyltransferase FadA4 (acetoacetyl-CoA thiolase) [Mycobacterium tuberculosis H37Rv]	73.8154	MCLSGIDAIALADQLIR	1.40768	3	620.662	1858.97	0.00050222	0.270161	37.13	0.036852	15.852
gi|15608332	Unknown protein [Mycobacterium tuberculosis H37Rv]	65.5451	AGVEYGQLLAVLPLQR	1.40762	3	576.333	1725.98	8.87028e-05	0.0513928	47.03	0.0102321	13.0117
gi|15608086	Probable glucose-6-phosphate isomerase Pgi (GPI) (phosphoglucose isomerase) (phosphohexose isomerase) (phi) [Mycobacterium tuberculosis H37Rv]	69.8049	ISTVVNIGIGGSDLGPVMVYQALR	1.40761	3	820.451	2458.33	0.00563981	2.29417	43.34	0.0511548	18.1508
gi|15607474	Unknown protein [Mycobacterium tuberculosis H37Rv]	31.4636	VVQDHVASVFR	1.40744	3	419.563	1255.67	2.00982e-05	0.016006	50.92	0.0697657	20.3624
gi|15608876	Conserved protein [Mycobacterium tuberculosis H37Rv]	39.4007	ELVGVGLAR	1.40704	2	457.277	912.54	0.000300526	0.329329	37.55	0.0252042	14.6479
gi|15609701	Probable glutamine-transport ATP-binding protein ABC transporter GlnQ [Mycobacterium tuberculosis H37Rv]	25.0849	VADLIEHR	1.4069	2	476.764	951.514	-0.000121195	-0.127371	60.98	0.220713	33.4053
gi|1333784	unnamed protein product [Mycobacterium tuberculosis]	34.5537	TTVTGVEMFR	1.40678	2	578.787	1155.56	-0.000207674	-0.179717	58.67	0.0104827	12.5443
gi|15610277	Probable NADPH quinone oxidoreductase FadB4 (NADPH:quinone reductase) (zeta-crystallin) [Mycobacterium tuberculosis H37Rv]	66.8567	SGKLPPPEPVVYPLDQAAAAIASLENR	1.40666	3	935.171	2802.49	0.000884421	0.315584	35.92	0.17434	25.9405
gi|15610077	Probable multifunctional mycocerosic acid synthase membrane-associated Mas [Mycobacterium tuberculosis H37Rv]	36.7657	SVEFAEQIR	1.40645	2	539.78	1077.54	-0.000546813	-0.507462	41.08	0.000596308	4.92092
gi|15607525	Probable endopeptidase ATP binding protein (chain B) ClpB (ClpB protein) (heat shock protein F84.1) [Mycobacterium tuberculosis H37Rv]	38.3975	IVAGDVPESLR	1.40613	2	578.322	1154.63	0.000530401	0.459369	39.68	0.000821984	6.04705
gi|31792374	polyketide beta-ketoacyl synthase [Mycobacterium bovis AF2122/97]	36.8028	LADWVDQNGNAGSR	1.40553	2	751.852	1501.69	-0.00133916	-0.891767	58.95	0.0843639	21.5976
gi|15610638	Probable short-chain type dehydrogenase/reductase. Possible 17-beta-hydroxysteroid dehydrogenase [Mycobacterium tuberculosis H37Rv]	43.9803	AGITALTLSAAR	1.40521	2	572.838	1143.66	-5.03132e-05	-0.0439931	53.23	0.142316	26.3513
gi|15610264	Conserved protein [Mycobacterium tuberculosis H37Rv]	38.2116	VLVLSTPSDTR	1.40457	2	594.335	1186.66	-0.00038435	-0.323894	36.51	0.000222826	4.25816
gi|15610951	Possible acyltransferase [Mycobacterium tuberculosis H37Rv]	19.5396	MEADEAAAR	1.40394	2	482.214	962.413	0.000651485	0.676929	52.93	0.178001	28.0719
gi|15608389	Possible membrane protein [Mycobacterium tuberculosis H37Rv]	32.3051	IQGPAAQAYVAR	1.40388	2	622.84	1243.67	-0.000912666	-0.73385	45.23	0.172644	30.9825
gi|15608834	Probable DNA repair protein RecN (recombination protein N) [Mycobacterium tuberculosis H37Rv]	19.4385	ELAQEADR	1.40374	2	466.228	930.442	0.00106701	1.14678	33.81	0.256649	40.256
gi|15610030	Possible oxidoreductase [Mycobacterium tuberculosis H37Rv]	33.4132	EAAGVATLAEGR	1.40343	2	572.801	1143.59	-0.000388083	-0.339355	44.75	0.067615	17.8525
gi|15607347	Possible conserved transmembrane transport protein MmpL3 [Mycobacterium tuberculosis H37Rv]	19.9683	QAQEEFDK	1.40333	2	497.727	993.44	8.77503e-05	0.0883297	44.18	0.202657	35.2692
gi|15609565	Alkyl hydroperoxide reductase C protein AhpC (alkyl hydroperoxidase C) [Mycobacterium tuberculosis H37Rv]	66.0371	VTFIVDPNNEIQFVSATAGSVGR	1.40319	3	807.752	2420.23	0.000719027	0.29709	49.14	0.00291213	6.94163
gi|15609433	Probable haloalkane dehalogenase [Mycobacterium tuberculosis H37Rv]	51.5511	FEHLVGYPFAPHYVDVTAGDTQPLR	1.40293	3	943.805	2828.39	0.000200516	0.070894	47.65	0.0869445	22.9059
gi|15608626	Possible exported conserved protein [Mycobacterium tuberculosis H37Rv]	23.1656	KPVEGSLGTPPR	1.40289	2	619.349	1236.68	0.000191336	0.154717	72.01	0.0488491	15.7986
gi|15608774	Iron-regulated universal stress protein family protein TB15.3 [Mycobacterium tuberculosis H37Rv]	18.3977	AAQIAGADAK	1.40272	2	458.248	914.482	-6.02048e-05	-0.0658348	57.37	0.330114	42.6603
gi|15609510	Probable chaperone protein DnaJ2 [Mycobacterium tuberculosis H37Rv]	52.7749	DYYGLLGVSK	1.40265	2	557.793	1113.57	-0.000139778	-0.125523	60.26	0.00018858	4.3017
gi|15610936	Polyketide synthase Pks13 [Mycobacterium tuberculosis H37Rv]	20.1569	VEGSIEER	1.40263	2	459.73	917.445	-6.88919e-05	-0.075091	44.21	0.055969	16.0562
gi|1333784	unnamed protein product [Mycobacterium tuberculosis]	76.9595	WVASVEELMNAVDESIPDPVR	1.40259	3	786.055	2355.14	0.00161374	0.685197	34.31	0.085756	22.2558
gi|15611016	ESX-1 secretion-associated protein EspL [Mycobacterium tuberculosis H37Rv]	19.7291	KLGAEAVAQR	1.40248	2	521.804	1041.59	-0.000509579	-0.489231	61.87	0.221772	36.595
gi|15607491	Probable chaperone protein DnaK (heat shock protein 70) (heat shock 70 kDa protein) (HSP70) [Mycobacterium tuberculosis H37Rv]	46.0821	VVDWLVDK	1.40205	2	487.271	972.528	0.000333557	0.342979	41.38	0.000350838	5.08699
gi|15610070	Phenolpthiocerol synthesis type-I polyketide synthase PpsC [Mycobacterium tuberculosis H37Rv]	30.6523	LDALNVHEVK	1.40186	2	569.317	1136.62	-0.000523089	-0.460215	66.6	0.165688	28.8657
gi|15610273	Probable monophosphatase [Mycobacterium tuberculosis H37Rv]	55.8231	FIGLTDTVWR	1.40185	2	604.327	1206.64	0.000152597	0.126464	57.94	0.00841569	8.70544
gi|489998285	nitrate ABC transporter substrate-binding protein [Mycobacterium tuberculosis]	76.7599	AVGTNLVQMILSIDLLNR	1.4017	2	993.556	1985.1	0.000238493	0.120142	111.57	0.0592717	23.1614
gi|15608385	Probable short-chain type dehydrogenase/reductase [Mycobacterium tuberculosis H37Rv]	24.8631	QEMALAGHPVK	1.40131	2	590.811	1179.61	0.000845317	0.716609	46.19	0.0423239	15.2801
gi|31792374	polyketide beta-ketoacyl synthase [Mycobacterium bovis AF2122/97]	19.5661	EATAIDPQHR	1.40111	2	569.286	1136.56	6.78973e-05	0.0597395	45.96	0.0606165	17.6181
gi|15607491	Probable chaperone protein DnaK (heat shock protein 70) (heat shock 70 kDa protein) (HSP70) [Mycobacterium tuberculosis H37Rv]	36.2862	AALGGSDISAIK	1.40107	2	551.809	1101.6	5.09189e-05	0.0462226	52.73	0.0022796	7.14773
gi|15609433	Probable haloalkane dehalogenase [Mycobacterium tuberculosis H37Rv]	36.3957	LVPTSPDDPAVPANR	1.40089	2	774.904	1547.79	-0.00149548	-0.966202	48.16	0.00328746	6.82474
gi|15841549	hypothetical protein MT2120 [Mycobacterium tuberculosis CDC1551]	48.2017	PKPVPIWAALDTDR	1.40081	3	526.959	1577.86	-0.000277381	-0.175796	47.11	0.00790063	10.9472
gi|15609069	Probable thiol peroxidase Tpx [Mycobacterium tuberculosis H37Rv]	65.3805	SVLLNIFPSVDTPVCATSVR	1.40064	2	1088.08	2174.14	1.4575e-05	0.0067038	55	0.00587758	9.42854
gi|15608385	Probable short-chain type dehydrogenase/reductase [Mycobacterium tuberculosis H37Rv]	35.3248	QEMALAGHPVK	1.40057	2	582.298	1162.58	0.000300793	0.258729	49.73	0.00975698	12.2273
gi|15610277	Probable NADPH quinone oxidoreductase FadB4 (NADPH:quinone reductase) (zeta-crystallin) [Mycobacterium tuberculosis H37Rv]	60.5525	LLVIGFTGGEIPTVK	1.40014	2	772.459	1542.9	0.000497059	0.322159	64.89	0.190086	29.2426
gi|15609764	Conserved protein [Mycobacterium tuberculosis H37Rv]	41.5146	FIYAGIADR	1.39953	2	513.275	1024.53	0.000360258	0.351631	49.27	0.00659213	8.37906
gi|15607474	Unknown protein [Mycobacterium tuberculosis H37Rv]	48.0077	GWASSLTTTAELGR	1.39935	2	725.37	1448.73	-0.000365964	-0.252611	93.05	0.00238823	7.99864
gi|15607210	Probable oxidoreductase [Mycobacterium tuberculosis H37Rv]	58.0941	IDLLINNAGVMYTPR	1.39875	2	845.451	1688.89	-0.00387203	-2.29265	59.84	0.038004	14.1701
gi|15607917	Probable adenylosuccinate lyase PurB (adenylosuccinase) (ASL) (ASASE) [Mycobacterium tuberculosis H37Rv]	75.1828	VADFLGFATVFNSVGQVYPR	1.39866	2	1094.07	2186.12	0.00121144	0.554153	61.07	0.00868341	11.7867
gi|15608155	50S ribosomal protein L25 RplY [Mycobacterium tuberculosis H37Rv]	75.2651	APTAEELEGEVAGAEEAEEAAVEAGEAEAAGESE	1.39803	3	1101.48	3301.41	0.00305	0.923846	35.6	0.00816727	12.0318
gi|385990493	hypothetical protein [Mycobacterium tuberculosis CCDC5180]	25.4643	TVDAAAQAVQR	1.39762	2	565.3	1128.59	-0.00307916	-2.72833	59.2	0.313421	44.5391
gi|15841989	ribose-5-phosphate isomerase B [Mycobacterium tuberculosis CDC1551]	30.8745	EHNNAQLIGIGGR	1.39701	2	689.863	1377.71	0.000142269	0.103265	60.24	0.181693	29.2368
gi|15607525	Probable endopeptidase ATP binding protein (chain B) ClpB (ClpB protein) (heat shock protein F84.1) [Mycobacterium tuberculosis H37Rv]	22.9908	RVVQVLSR	1.39693	2	478.804	955.593	-0.000172805	-0.180835	38.08	0.0972671	24.6343
gi|15609229	ATP-dependent DNA helicase HelY [Mycobacterium tuberculosis H37Rv]	25.1236	IGEAEGQPQVNR	1.39687	2	649.325	1296.64	-0.00667184	-5.14547	73.06	0.150585	28.5635
gi|15607328	Probable O-methyltransferase [Mycobacterium tuberculosis H37Rv]	19.7291	IAVSAQQGK	1.3967	2	451.259	900.504	0.00116909	1.29826	45.43	0.219703	36.5567
gi|15608468	Probable glycogen phosphorylase GlgP [Mycobacterium tuberculosis H37Rv]	71.2033	RDDLEAGALYDLLAQAVAPK	1.39641	3	710.379	2128.12	0.000193761	0.091048	49.23	0.0249271	15.8884
gi|15607488	Probable conserved membrane protein [Mycobacterium tuberculosis H37Rv]	65.8732	LHTPIGPLFESLITSELR	1.39618	3	675.046	2022.12	0.000750282	0.371038	33.37	0.00124209	5.22947
gi|15608605	Probable acyl-CoA dehydrogenase FadE15 [Mycobacterium tuberculosis H37Rv]	53.3279	GWQATMVLTEPDAGSDVGAGR	1.39615	2	1059.5	2116.98	0.000174561	0.0824576	55.39	0.00101352	6.42382
gi|15608592	Probable quinone reductase Qor (NADPH:quinone reductase) (zeta-crystallin homolog protein) [Mycobacterium tuberculosis H37Rv]	36.322	LNAAGSVYLTR	1.39611	2	582.822	1163.63	0.000239439	0.205769	72.42	0.0395485	19.8562
gi|15610409	Probable transmembrane carbonic anhydrase (carbonate dehydratase) (carbonic dehydratase) [Mycobacterium tuberculosis H37Rv]	48.4746	SQWMLANLR	1.39604	2	559.792	1117.57	0.000116903	0.104605	47.09	0.0063857	10.8462
gi|15607504	Probable fructose-bisphosphate aldolase Fba [Mycobacterium tuberculosis H37Rv]	30.7261	LGLPADAK	1.39599	2	392.732	783.449	0.000402997	0.514388	39.76	0.0474192	18.6154
gi|15608086	Probable glucose-6-phosphate isomerase Pgi (GPI) (phosphoglucose isomerase) (phosphohexose isomerase) (phi) [Mycobacterium tuberculosis H37Rv]	65.2979	ETLALLIDLAR	1.39577	2	614.369	1226.72	0.000391403	0.319064	82.92	0.0151085	10.6432
gi|15611004	ESX conserved component EccA1. ESX-1 type VII secretion system protein [Mycobacterium tuberculosis H37Rv]	24.1749	QLVEASEQCR	1.39562	2	610.291	1218.57	0.00105694	0.867366	47.15	0.0249871	13.2445
gi|15609357	Glutamine synthetase GlnA1 (glutamine synthase) (GS-I) [Mycobacterium tuberculosis H37Rv]	31.1338	VEYVDVR	1.39525	2	440.232	878.45	0.00036653	0.417247	53.43	0.0547716	19.7271
gi|15608521	Probable dihydroorotase PyrC (DHOase) [Mycobacterium tuberculosis H37Rv]	26.236	LASYDGVNR	1.39514	2	497.751	993.488	0.00026295	0.264673	54.93	0.055721	15.9203
gi|15608346	Probable fatty-acid-CoA ligase FadD6 (fatty-acid-CoA synthetase) (fatty-acid-CoA synthase) [Mycobacterium tuberculosis H37Rv]	26.3858	LGDTFR	1.39511	2	354.687	707.36	0.000206117	0.291389	32.03	0.0129576	12.958
gi|15608935	ESX conserved component EccA5. ESX-5 type VII secretion system protein [Mycobacterium tuberculosis H37Rv]	76.4316	AAGAAMATTALASLGVFEEAFR	1.39496	2	1078.05	2154.08	0.00146466	0.679948	104.17	0.000914347	6.27856
gi|15841985	ATP-dependent Clp protease proteolytic subunit [Mycobacterium tuberculosis CDC1551]	67.761	WFTAAEALEYGFVDHIITR	1.39476	3	747.044	2238.11	0.000769664	0.34389	45.23	0.0158841	11.1497
gi|433633363	Putative chaperone protein DnaJ1 [Mycobacterium canettii CIPT 140070017]	72.3694	TGGTTIGDLFGGLFGR	1.39473	3	523.607	1567.8	0.000175646	0.112033	50.66	0.0139807	13.7306
gi|15609169	Conserved protein Acg [Mycobacterium tuberculosis H37Rv]	67.3492	LPFAEPPDWDLVESQLR	1.39445	3	671.343	2011.01	0.00101674	0.50559	35.92	0.00170778	5.71352
gi|15609357	Glutamine synthetase GlnA1 (glutamine synthase) (GS-I) [Mycobacterium tuberculosis H37Rv]	22.0948	NKIEPQAPVDK	1.39435	2	619.84	1237.67	-0.000782176	-0.631976	40.04	0.0825134	23.1264
gi|15607352	Probable iron-regulated phosphoenolpyruvate carboxykinase [GTP] PckA (phosphoenolpyruvate carboxylase) (PEPCK)(pep carboxykinase) [Mycobacterium tuberculosis H37Rv]	36.4319	TTVPLVTEAR	1.39423	2	543.812	1085.61	0.000521003	0.479918	50.41	0.000593426	4.92663
gi|15609605	Conserved protein [Mycobacterium tuberculosis H37Rv]	65.708	VPTPDNAVLLAVSPNQCAIEVVYGSQVR	1.39419	3	999.521	2995.54	-0.00305457	-1.0197	34.18	0.000193066	3.11457
gi|15610525	Probable 3-hydroxyacyl-thioester dehydratase HtdY [Mycobacterium tuberculosis H37Rv]	18.7724	TEVAGSDGAEAR	1.39414	2	581.77	1161.53	-5.8595e-06	-0.00504465	78.95	0.212502	33.3086
gi|15843341	cyclopropane-fatty-acyl-phospholipid synthase [Mycobacterium tuberculosis CDC1551]	49.2464	VWGLYMAASR	1.39407	2	577.295	1152.57	-0.000108708	-0.0943173	50.27	0.00195741	6.85063
gi|15609421	Probable esterase LipM [Mycobacterium tuberculosis H37Rv]	65.2979	QPVVYAELPFTQHAFDLLGSAR	1.39398	3	820.429	2458.26	-0.000564852	-0.229777	40.61	0.0377591	14.0459
gi|494691496	phosphoserine aminotransferase [Mycobacterium tuberculosis str. Haarlem/NITR202]	27.4379	IEAIAATGR	1.39381	2	451.258	900.502	-0.00108434	-1.20415	48.01	0.0473759	17.9353
gi|15609672	Probable cytoplasmic peptidase PepQ [Mycobacterium tuberculosis H37Rv]	76.8808	AADWQLEIYQLVAEAQQAGR	1.39373	2	1130.57	2259.14	0.00688633	3.04822	82.39	0.0212022	11.4805
gi|15608414	Possible lipoprotein LprB [Mycobacterium tuberculosis H37Rv]	24.7884	VTGLVNTAK	1.39292	2	451.769	901.523	-3.46603e-05	-0.0384463	32.33	0.0203815	14.1368
gi|15609009	Possible L-lactate dehydrogenase (cytochrome) LldD2 [Mycobacterium tuberculosis H37Rv]	24.9013	LMHTEGEIAGAR	1.39284	2	642.822	1283.63	-3.85357e-05	-0.0300209	42.87	0.00946505	9.06352
gi|15607385	Probable acyl-CoA dehydrogenase FadE5 [Mycobacterium tuberculosis H37Rv]	34.7015	VQGADLTQMTDK	1.39251	2	653.819	1305.62	-0.000257715	-0.197389	72.79	0.00218057	7.17439
gi|15607352	Probable iron-regulated phosphoenolpyruvate carboxykinase [GTP] PckA (phosphoenolpyruvate carboxylase) (PEPCK)(pep carboxykinase) [Mycobacterium tuberculosis H37Rv]	75.1828	TIAAGNTVFTNVALTDDGDVWWEGLEGDPQHLIDWK	1.3924	3	1328.64	3982.9	0.00178069	0.447083	35.41	7.92714e-05	3.40262
gi|15607433	ESX conserved component EccE3. ESX-3 type VII secretion system protein. Probable transmembrane protein [Mycobacterium tuberculosis H37Rv]	17.3699	LADHLR	1.39211	2	362.709	723.403	0.000362301	0.500828	33.8	0.0952311	22.2066
gi|15610005	Probable GcpE protein [Mycobacterium tuberculosis H37Rv]	64.3204	TVGLGMPQPPAPTLAPR	1.39164	2	872.975	1743.93	0.00027072	0.155235	48.41	0.00354869	8.51975
gi|15608284	Probable short-chain type dehydrogenase/reductase [Mycobacterium tuberculosis H37Rv]	29.1166	VVVNCAGTGNAIR	1.39133	2	665.848	1329.68	-0.00054123	-0.407037	77.27	0.109513	22.8418
gi|433629660	Putative ribonucleoside-diphosphate reductase (large subunit) NrdZ (ribonucleoside reductase) [Mycobacterium canettii CIPT 140070010]	51.2771	LSLAAVTVLR	1.39126	2	521.835	1041.65	-1.60478e-06	-0.00154061	71.23	0.175419	24.3431
gi|15608433	Diaminopimelate decarboxylase LysA (DAP decarboxylase) [Mycobacterium tuberculosis H37Rv]	37.6891	YVSVDGGMSDNIR	1.39106	2	706.827	1411.64	4.93059e-05	0.0349281	64.59	0.0258898	14.9369
gi|15607607	Conserved protein [Mycobacterium tuberculosis H37Rv]	51.5106	PIEFGDMLR	1.39077	2	539.274	1076.53	0.00106406	0.988413	40.74	0.0216192	14.6257
gi|15610537	Conserved protein [Mycobacterium tuberculosis H37Rv]	71.2446	GLTGTGYDGHAFWDTEGFVLPVLTYTAPHAVADALR	1.39026	4	955.476	3817.88	0.00146876	0.384706	55.1	0.0167223	13.4727
gi|518113871	DNA polymerase I [Mycobacterium bovis]	61.3997	VTVDGLLQAVAADGR	1.3899	3	495.607	1483.8	0.000211129	0.142289	49.12	0.136441	23.4972
gi|15607607	Conserved protein [Mycobacterium tuberculosis H37Rv]	42.1591	TMVDLIR	1.38987	2	424.239	846.463	-0.000200908	-0.23735	38.04	0.102971	22.8711
gi|15611049	Probable thioredoxin reductase TrxB2 (TRXR) (TR) [Mycobacterium tuberculosis H37Rv]	53.9197	EAIDVDPDGYVLVQGR	1.38931	2	873.439	1744.86	-0.000645006	-0.36966	86.46	0.000602658	4.91875
gi|15610077	Probable multifunctional mycocerosic acid synthase membrane-associated Mas [Mycobacterium tuberculosis H37Rv]	35.9875	GAEIFATAGNPAK	1.38927	2	623.825	1245.64	0.00015414	0.123744	78.7	0.00546827	8.09658
gi|15607425	ESX conserved component EccC3. ESX-3 type VII secretion system protein. Possible membrane protein [Mycobacterium tuberculosis H37Rv]	19.6494	VASPSVSR	1.38892	2	401.724	801.434	-0.000165478	-0.206477	32.66	0.157783	30.6509
gi|15608071	Transmembrane serine/threonine-protein kinase D PknD (protein kinase D) (STPK D) [Mycobacterium tuberculosis H37Rv]	33.7806	GGMGEVYEAEDTR	1.38872	2	707.301	1412.59	-9.44262e-05	-0.0668462	65.69	0.0147229	11.6522
gi|31792374	polyketide beta-ketoacyl synthase [Mycobacterium bovis AF2122/97]	43.9803	VDFSVQYPDGR	1.38827	2	641.807	1281.6	-0.000119169	-0.0929844	65.93	0.0141289	10.4881
gi|15609009	Possible L-lactate dehydrogenase (cytochrome) LldD2 [Mycobacterium tuberculosis H37Rv]	46.0821	DIEFHPTILR	1.38795	3	414.228	1239.66	0.000134823	0.108758	32.29	0.00922861	11.4416
gi|15610269	Two component transcriptional regulatory protein DevR (probably LuxR/UhpA-family) [Mycobacterium tuberculosis H37Rv]	73.5683	RGLVDLLGADPELDVVGEAGSVAEAMAR	1.38774	3	937.483	2809.43	0.000133715	0.0475951	68.12	0.0115016	11.8302
gi|15610936	Polyketide synthase Pks13 [Mycobacterium tuberculosis H37Rv]	24.3596	HSVYFTHGIR	1.38738	3	406.212	1215.62	0.000402808	0.331362	54.68	0.119607	22.7633
gi|15607576	Putative conserved ATPase [Mycobacterium tuberculosis H37Rv]	26.0157	GQSFDSGVSDR	1.38714	2	577.757	1153.5	-0.000257017	-0.222815	52.36	0.120063	23.1606
gi|15610268	Two component sensor histidine kinase DevS [Mycobacterium tuberculosis H37Rv]	31.4991	AIVHSATSLVDAR	1.38704	2	670.37	1338.73	-0.000474937	-0.354768	50.7	0.0120336	9.34934
gi|15608086	Probable glucose-6-phosphate isomerase Pgi (GPI) (phosphoglucose isomerase) (phosphohexose isomerase) (phi) [Mycobacterium tuberculosis H37Rv]	23.0555	SGEWTGATGK	1.38679	2	497.236	992.457	0.000207902	0.209482	67.85	0.0587485	17.2104
gi|386003355	hypothetical protein MRGA423_01820 [Mycobacterium tuberculosis RGTB423]	28.8499	STAALYVR	1.38662	2	440.748	879.481	-6.58219e-05	-0.0748417	40.45	0.0330751	14.1759
gi|386003509	isocitrate lyase [Mycobacterium tuberculosis RGTB423]	26.5975	MVEAGQLGK	1.38658	2	466.747	931.48	-0.000158666	-0.170338	36.87	0.0474625	14.9233
gi|15610244	Possible alkyldihydroxyacetonephosphate synthase AgpS (alkyl-DHAP synthase) (alkylglycerone-phosphate synthase) [Mycobacterium tuberculosis H37Rv]	68.7454	SALDPAGILNPGVLLGR	1.38631	2	831.981	1661.95	0.000381786	0.229722	46.94	0.0425108	14.7384
gi|15609820	Conserved protein [Mycobacterium tuberculosis H37Rv]	45.5042	LPGLLVTAGAGK	1.38619	2	548.84	1095.67	6.87288e-05	0.0627279	58.69	0.183272	27.921
gi|15608964	Conserved protein with FHA domain, GarA [Mycobacterium tuberculosis H37Rv]	47.3499	HPDSDIFLDDVTVSR	1.38609	2	858.415	1714.82	-0.00072924	-0.425258	69.05	0.0249486	15.3208
gi|15608264	Probable epoxide hydrolase EphC (epoxide hydratase) [Mycobacterium tuberculosis H37Rv]	66.2011	SASWVVPLLWR	1.38562	2	657.372	1312.73	0.000157113	0.119684	32.23	0.018085	13.2049
gi|15842552	D-3-phosphoglycerate dehydrogenase [Mycobacterium tuberculosis CDC1551]	31.2785	TPETAGLIDK	1.38517	2	522.782	1043.55	-0.00128345	-1.22989	54.22	0.113749	26.3108
gi|489998660	hypothetical protein [Mycobacterium tuberculosis]	41.7407	QGGYWLVR	1.38503	2	489.762	977.509	0.000326004	0.333505	52.82	0.0141478	10.9981
gi|31792374	polyketide beta-ketoacyl synthase [Mycobacterium bovis AF2122/97]	24.9738	TAVVEYR	1.38488	2	419.227	836.439	0.000280236	0.335034	39.91	0.0732094	19.3439
gi|494691697	acyl-ACP desaturase [Mycobacterium tuberculosis str. Haarlem/NITR202]	34.3697	EYLVVTR	1.38478	2	440.251	878.486	0.000269956	0.307297	32.78	0.00707007	9.90326
gi|15609247	Proteasome beta subunit PrcB; assembles with alpha subunit PrcA [Mycobacterium tuberculosis H37Rv]	34.0762	YPGGVVMAGDR	1.38465	2	561.274	1120.53	-8.05625e-05	-0.0718965	57.6	0.0112889	11.7729
gi|15608273	Probable 5-methyltetrahydropteroyltriglutamate--homocysteine methyltransferase MetE (methionine synthase, vitamin-B12 independent isozyme) [Mycobacterium tuberculosis H37Rv]	46.4292	SELEAVAATLR	1.38459	3	387.215	1158.62	5.50159e-06	0.00474838	58.55	0.0179748	14.2583
gi|15609597	Probable ATP-dependent CLP protease proteolytic subunit 2 ClpP2 (endopeptidase CLP 2) [Mycobacterium tuberculosis H37Rv]	23.2781	ILTAEEAK	1.38447	2	437.748	873.481	0.000232956	0.266699	42.47	0.0747926	18.4939
gi|490009642	fatty-acid-CoA ligase fadD19, partial [Mycobacterium tuberculosis]	42.1215	PLVDALVK	1.38443	2	427.771	853.527	-0.000188389	-0.220718	32.65	0.230782	30.9274
gi|15607491	Probable chaperone protein DnaK (heat shock protein 70) (heat shock 70 kDa protein) (HSP70) [Mycobacterium tuberculosis H37Rv]	23.9499	EAEGGSKVPEDTLNK	1.38402	3	525.262	1572.76	-1.01004e-05	-0.00642209	50.82	0.00725909	10.432
gi|15607878	Conserved protein [Mycobacterium tuberculosis H37Rv]	65.0952	TTDVLTHAWDLAAATGQSTDLDPELAVER	1.38364	3	1032.84	3095.51	0.00176647	0.570658	50.23	0.00861466	9.15255
gi|15610540	Conserved hypothetical protein [Mycobacterium tuberculosis H37Rv]	70.7935	GWFPQVFSIIDGQK	1.38348	2	811.422	1620.83	-0.000414114	-0.255495	57.6	0.107763	24.3405
gi|15610077	Probable multifunctional mycocerosic acid synthase membrane-associated Mas [Mycobacterium tuberculosis H37Rv]	63.9134	GVLHSAAVVEDATLTNITDELIDR	1.38338	2	1276.66	2551.31	-0.00651174	-2.55231	86.06	0.0965925	24.2478
gi|15607525	Probable endopeptidase ATP binding protein (chain B) ClpB (ClpB protein) (heat shock protein F84.1) [Mycobacterium tuberculosis H37Rv]	32.8556	IDMSEYGEK	1.3833	2	536.237	1070.46	6.64878e-05	0.0621115	57.43	0.0245411	14.1414
gi|15608473	Probable hydrolase [Mycobacterium tuberculosis H37Rv]	28.5199	IAIAAHDGLAR	1.383	2	554.317	1106.62	8.04065e-05	0.0726596	40.03	0.116153	25.4388
gi|15608406	Probable transmembrane serine/threonine-protein kinase H PknH (protein kinase H) (STPK H) [Mycobacterium tuberculosis H37Rv]	32.8929	AFDAVVAR	1.38284	2	424.735	847.455	9.40326e-05	0.110959	35.07	0.0186952	13.0769
gi|15608252	Probable GTP binding protein [Mycobacterium tuberculosis H37Rv]	39.4007	LAELFGSQR	1.38268	2	510.777	1019.54	-0.000391344	-0.383843	44.88	0.0261876	12
gi|15607425	ESX conserved component EccC3. ESX-3 type VII secretion system protein. Possible membrane protein [Mycobacterium tuberculosis H37Rv]	71.9115	IIPAMLGLANLIEAR	1.38257	3	532.317	1593.93	0.000378489	0.237457	40.93	0.00433583	7.63641
gi|15841985	ATP-dependent Clp protease proteolytic subunit [Mycobacterium tuberculosis CDC1551]	54.6743	IIFLGSEVNDEIANR	1.38252	2	845.444	1688.87	-6.10129e-05	-0.0361264	68.51	0.0625693	17.8976
gi|15842830	S30AE family protein [Mycobacterium tuberculosis CDC1551]	33.7448	HAYDYGLIR	1.38248	2	554.283	1106.55	-0.000224821	-0.203173	33.63	0.00312581	7.96318
gi|15609991	Unknown protein [Mycobacterium tuberculosis H37Rv]	73.5268	AGVTGLVLNSPFLDLQGPAILR	1.3823	3	751.099	2250.27	0.000832203	0.369823	56.14	0.0162217	10.6555
gi|15610077	Probable multifunctional mycocerosic acid synthase membrane-associated Mas [Mycobacterium tuberculosis H37Rv]	32.2696	VGDPDEHSLLAGR	1.38223	3	455.897	1364.67	-0.0001192	-0.087347	43.06	0.00465233	8.00837
gi|490004592	helicase [Mycobacterium tuberculosis]	52.3002	EALFDAFR	1.38208	2	484.746	967.477	0.000626028	0.647074	36.38	0.00344225	6.76154
gi|15608626	Possible exported conserved protein [Mycobacterium tuberculosis H37Rv]	29.3712	DQINAQLR	1.38179	2	479.26	956.504	0.000599458	0.626718	47.01	0.0413651	15.2755
gi|15610077	Probable multifunctional mycocerosic acid synthase membrane-associated Mas [Mycobacterium tuberculosis H37Rv]	19.2903	THVETETGIR	1.38163	2	571.794	1141.57	-0.000100328	-0.087886	49.29	0.0416361	17.9659
gi|15607708	Possible cytochrome P450 135B1 Cyp135B1 [Mycobacterium tuberculosis H37Rv]	63.1779	LPAGVMVVPAIGLVHASAQLYPDPER	1.38162	3	900.823	2699.45	-0.00106292	-0.393753	46.65	0.0506062	16.6019
gi|15609231	Sec-independent protein translocase membrane-bound protein TatA [Mycobacterium tuberculosis H37Rv]	33.4511	AEASIETPTPVQSQR	1.3812	2	807.411	1612.81	0.00194984	1.20897	40.1	0.0801987	20.6666
gi|15609591	Probable oxidoreductase (beta subunit) [Mycobacterium tuberculosis H37Rv]	21.2704	GKDFTSDQEVR	1.3812	3	427.876	1280.61	0.00791425	6.18012	53.03	0.269997	37.3627
gi|15842284	cytoplasmic protein, 35 kDa [Mycobacterium tuberculosis CDC1551]	27.6232	TLHDQALSAAAQAK	1.38096	2	712.878	1423.74	-0.000394201	-0.276876	97.68	0.01697	12.2471
gi|386003509	isocitrate lyase [Mycobacterium tuberculosis RGTB423]	74.9758	AYAPFADLIWMETGTPDLEAAR	1.38085	3	813.395	2437.16	0.00183253	0.751913	63.31	0.00803082	8.98836
gi|489995580	fatty oxidation protein fadB [Mycobacterium tuberculosis]	67.3896	MFGIQNAFVSVLAQGTR	1.38044	3	613.658	1837.95	0.000767388	0.417524	60.55	0.00252567	7.58635
gi|15610205	Probable phosphoglucomutase PgmA (glucose phosphomutase) (PGM) [Mycobacterium tuberculosis H37Rv]	25.5772	GPQHLVEVQQTAR	1.38028	2	731.892	1461.77	-0.000132025	-0.0903188	47.52	0.077926	21.5658
gi|15610982	Superoxide dismutase [FE] SodA [Mycobacterium tuberculosis H37Rv]	24.0616	AKEDHSAILLNEK	1.38003	2	734.394	1466.77	0.000170347	0.116137	95.12	0.104172	22.5704
gi|386003355	hypothetical protein MRGA423_01820 [Mycobacterium tuberculosis RGTB423]	26.1633	TATTAGVLQR	1.38002	2	509.288	1016.56	-0.000606283	-0.596406	57.26	0.0655552	18.3832
gi|15610092	Conserved protein [Mycobacterium tuberculosis H37Rv]	67.7194	GLQVTLEPGSAIAWIVR	1.38002	2	905.515	1809.01	-0.000276196	-0.152677	79.24	0.0142707	10.9592
gi|15841991	aminopeptidase [Mycobacterium tuberculosis CDC1551]	35.7266	FLAGLR	1.37984	2	338.711	675.407	0.000151723	0.22464	32.63	0.00024141	3.82281
gi|15609435	Conserved protein [Mycobacterium tuberculosis H37Rv]	45.311	YLDVDGIGQVSR	1.37984	2	661.345	1320.67	0.00734095	5.55851	62.97	0.0119553	10.9441
gi|490009284	4-hydroxyacetophenone monooxygenase [Mycobacterium tuberculosis]	19.8427	HGEDLVDR	1.37973	2	470.728	939.441	1.31622e-05	0.0140107	46.86	0.270837	38.6266
gi|15608755	Probable pyruvate kinase PykA [Mycobacterium tuberculosis H37Rv]	43.2649	IICAVEENSTAAPPLTHIPR	1.37966	3	730.385	2188.13	0.00234641	1.07234	35.65	0.0332997	14.3245
gi|15842284	cytoplasmic protein, 35 kDa [Mycobacterium tuberculosis CDC1551]	38.6162	QALTLADQATAAGDAAK	1.37965	3	539.281	1614.82	0.000923863	0.572115	44.41	0.0617894	20.8336
gi|15607491	Probable chaperone protein DnaK (heat shock protein 70) (heat shock 70 kDa protein) (HSP70) [Mycobacterium tuberculosis H37Rv]	30.9098	YTAPEISAR	1.37929	2	504.261	1006.51	5.30039e-05	0.0526612	39.01	0.0650236	19.697
gi|15607479	Probable iron-sulfur-binding reductase [Mycobacterium tuberculosis H37Rv]	28.8124	VMVTDGVNDR	1.37905	2	553.269	1104.52	-0.000172736	-0.15639	63.34	0.149543	27.4925
gi|386003355	hypothetical protein MRGA423_01820 [Mycobacterium tuberculosis RGTB423]	75.8093	LGMFAPALSYLEEPDGPVAVAAVDGALAK	1.37889	3	958.165	2871.47	0.000797763	0.277824	56.28	0.000181377	3.73087
gi|15610364	Conserved hypothetical protein [Mycobacterium tuberculosis H37Rv]	72.1614	SFGLAHIQPDNVLLAFSDLAEATR	1.3787	3	862.45	2584.33	0.00064304	0.248823	59.1	0.0387813	15.2811
gi|15608401	Conserved protein [Mycobacterium tuberculosis H37Rv]	38.3601	TSRPIPVVVLTR	1.37806	3	446.614	1336.82	0.000122241	0.091442	41.98	0.0014713	6.87381
gi|15608163	Probable enolase Eno [Mycobacterium tuberculosis H37Rv]	29.8813	PIIEQVR	1.37801	2	427.758	853.502	0.000106639	0.124943	38.15	0.0321817	12.8533
gi|15608091	Probable succinyl-CoA synthetase (beta chain) SucC (SCS-beta) [Mycobacterium tuberculosis H37Rv]	19.0354	QPGHAEFEDR	1.37793	2	584.755	1167.49	0.000199665	0.17102	38.04	0.316699	42.2835
gi|15609915	Conserved protein [Mycobacterium tuberculosis H37Rv]	35.2147	WTTTCTVTDADPGR	1.37785	2	790.854	1579.69	-0.000280052	-0.177282	73.73	0.0287115	12.859
gi|15610268	Two component sensor histidine kinase DevS [Mycobacterium tuberculosis H37Rv]	73.2375	LSDVVDDLQDVIQEIR	1.37776	3	619.658	1855.95	0.000320768	0.172832	59.89	0.00562946	7.6535
gi|15609923	Probable bifunctional FAD synthetase/riboflavin biosynthesis protein RibF: riboflavin kinase (flavokinase) + FMN adenylyltransferase (FAD pyrophosphorylase) (FAD synthetase)(FAD diphosphorylase) (flavin adenine dinucleotide synthetase) [Mycobacteriu	39.5527	YQAAVSVGTNPTFSGR	1.3775	2	827.913	1653.81	0.000325343	0.196723	79.24	0.00026678	3.72332
gi|15609115	Conserved protein [Mycobacterium tuberculosis H37Rv]	55.0724	FLIIDLK	1.37742	2	431.276	860.537	5.77254e-05	0.0670807	42.68	0.143473	25.2716
gi|15609309	Conserved protein [Mycobacterium tuberculosis H37Rv]	73.1137	IGLINWLIQDPGNAAVADEQAFVQK	1.37732	4	678.361	2709.41	0.00112119	0.413812	38.24	0.0945985	21.9629
gi|15609266	Probable oxidoreductase [Mycobacterium tuberculosis H37Rv]	51.6705	VLDVNLLGNFHTVR	1.37723	3	532.967	1595.88	0.000352723	0.221021	39.96	0.0501058	16.96
gi|15841892	peptide synthetase [Mycobacterium tuberculosis CDC1551]	66.6111	GYVFDLETDWPIR	1.3771	2	805.896	1609.78	0.000348413	0.216435	58.98	0.00994803	10.556
gi|15607352	Probable iron-regulated phosphoenolpyruvate carboxykinase [GTP] PckA (phosphoenolpyruvate carboxylase) (PEPCK)(pep carboxykinase) [Mycobacterium tuberculosis H37Rv]	76.4727	TIAAGNTVFTNVALTDDGDVWWEGLEGDPQHLIDWK	1.37691	3	1328.64	3982.9	0.00261084	0.655512	45.58	0.0320516	12.3248
gi|15610242	Probable peptide chain release factor 2 PrfB (RF-2) [Mycobacterium tuberculosis H37Rv]	55.3079	YPVEVFDTSYAEEAGIK	1.37685	2	959.459	1916.9	-0.000412783	-0.215338	61.89	0.0141929	10.7576
gi|15841194	succinate-semialdehyde dehydrogenase [Mycobacterium tuberculosis CDC1551]	35.0313	VCVDLLKPR	1.37678	3	367.215	1098.62	0.000391519	0.356373	35.99	0.0546577	18.0642
gi|15608560	Conserved hypothetical protein [Mycobacterium tuberculosis H37Rv]	40.3441	LWATILQHR	1.3767	3	379.889	1136.65	0.000532316	0.468322	39.37	0.0146681	12.5448
gi|15607720	Conserved protein [Mycobacterium tuberculosis H37Rv]	50.1353	AVVSELFLR	1.37664	2	517.306	1032.6	8.44774e-05	0.0818106	68.22	0.0398054	17.3442
gi|15609753	Conserved protein [Mycobacterium tuberculosis H37Rv]	32.7448	AAGPLGAVTQR	1.37637	2	520.796	1039.58	-0.000145908	-0.140353	50.62	0.0296917	13.9503
gi|15610449	Probable adenosine deaminase Add (adenosine aminohydrolase) [Mycobacterium tuberculosis H37Rv]	47.8546	LAIIDEVIKPR	1.37557	3	422.931	1265.77	-0.000848059	-0.669994	46.82	0.000397632	4.35516
gi|15610078	Fatty-acid-AMP ligase FadD28 (fatty-acid-AMP synthetase) (fatty-acid-AMP synthase) [Mycobacterium tuberculosis H37Rv]	17.6435	TTDDDMAGR	1.37551	2	491.201	980.387	-5.29449e-05	-0.0540041	60.91	0.152821	28.4087
gi|15610171	Possible transferase [Mycobacterium tuberculosis H37Rv]	48.3199	FLTLASLK	1.37542	2	446.778	891.542	-0.000479219	-0.537517	32.06	0.0211717	15.2086
gi|15609169	Conserved protein Acg [Mycobacterium tuberculosis H37Rv]	67.3492	LPFAEPPDWDLVESQLR	1.37526	2	1006.51	2011	-0.00235786	-1.17248	59.65	0.00550189	7.06582
gi|15611024	Probable conserved membrane protein [Mycobacterium tuberculosis H37Rv]	29.1166	ITDLAAPR	1.37524	2	428.748	855.481	-2.07367e-05	-0.0242398	52.89	0.138932	25.4573
gi|15608979	Conserved hypothetical membrane protein [Mycobacterium tuberculosis H37Rv]	31.9039	IDEVASATGYR	1.37522	2	591.293	1180.57	-0.000314654	-0.266527	53.05	0.0468847	18.0136
gi|15608284	Probable short-chain type dehydrogenase/reductase [Mycobacterium tuberculosis H37Rv]	73.4438	VVTIAPGLFDTPLLASLPAEAK	1.375	2	1112.14	2222.26	0.000916347	0.41235	41.66	0.00648679	10.0567
gi|15608626	Possible exported conserved protein [Mycobacterium tuberculosis H37Rv]	32.9659	QAAILAAEADR	1.3749	2	564.806	1127.6	0.00443353	3.93185	63.26	0.0181747	14.0905
gi|15608441	Conserved protein [Mycobacterium tuberculosis H37Rv]	37.6508	GIVSAVGAIK	1.37483	2	457.787	913.56	0.00013331	0.145924	51.88	0.0222066	15.6534
gi|15607624	Probable conserved lipoprotein LprQ [Mycobacterium tuberculosis H37Rv]	39.1016	EYYPAGTTVDVDAK	1.37475	2	764.862	1527.71	0.000300702	0.196832	46.75	0.0205125	12.1361
gi|15607425	ESX conserved component EccC3. ESX-3 type VII secretion system protein. Possible membrane protein [Mycobacterium tuberculosis H37Rv]	29.954	LDALGPAR	1.37464	2	406.735	811.455	-0.000166314	-0.204957	34.34	0.142848	22.799
gi|15610077	Probable multifunctional mycocerosic acid synthase membrane-associated Mas [Mycobacterium tuberculosis H37Rv]	70.9992	FPIIDDREPQLGMDFVGVVTAVGEGVTGHQVGDR	1.37423	4	903.454	3609.79	-0.000803747	-0.222658	65.78	0.00556354	8.7071
gi|471338529	restriction system protein mrr [Mycobacterium tuberculosis str. Erdman = ATCC 35801]	39.74	GVYITTSSFSR	1.37396	2	609.311	1216.61	-0.000357467	-0.293822	69.48	0.0138355	9.83923
gi|15607525	Probable endopeptidase ATP binding protein (chain B) ClpB (ClpB protein) (heat shock protein F84.1) [Mycobacterium tuberculosis H37Rv]	36.2476	LVQQAIGDQLAK	1.37347	2	642.37	1282.72	-2.7794e-05	-0.0216679	61.69	0.00134967	5.33213
gi|15609520	Phenyloxazoline synthase MbtB (phenyloxazoline synthetase) [Mycobacterium tuberculosis H37Rv]	58.9363	DFPISVADLR	1.37328	2	566.804	1131.59	4.76473e-05	0.0421064	40.41	0.0693408	20.4788
gi|15608446	Probable ATP synthase B chain AtpF [Mycobacterium tuberculosis H37Rv]	33.3011	AEQQVASTLQTAHEQLK	1.37298	2	941.487	1880.96	0.000125303	0.0666163	69.99	0.0317075	15.6275
gi|15608450	Probable ATP synthase beta chain AtpD [Mycobacterium tuberculosis H37Rv]	67.021	VALSALTMAEWFR	1.37275	2	747.893	1493.77	0.000478616	0.320408	74.67	0.0491134	16.1469
gi|15608005	Probable molybdopterin biosynthesis Mog protein [Mycobacterium tuberculosis H37Rv]	51.9468	TLIINLPGSPGGVR	1.37196	2	697.412	1392.81	4.2886e-05	0.030791	36.3	0.147442	26.5877
gi|15609015	Probable glutamine synthetase GlnA3 (glutamine synthase) (GS-I) [Mycobacterium tuberculosis H37Rv]	63.8723	LPSTLWAQYGVAGVLEHEAFVR	1.37194	3	815.097	2442.27	0.000934268	0.382541	63.95	0.00687676	8.9247
gi|15610508	Trehalose 6-phosphate phosphatase OtsB2 (trehalose-phosphatase) (TPP) [Mycobacterium tuberculosis H37Rv]	18.2688	QAAAELR	1.37185	2	379.711	757.408	5.41731e-05	0.0715243	39.3	0.280303	37.1677
gi|15843219	dihydroneopterin aldolase [Mycobacterium tuberculosis CDC1551]	29.8039	AAEIVAGPPR	1.37185	2	490.78	979.545	1.51979e-05	0.0155152	52.64	0.0439295	14.0159
gi|15607506	Conserved protein [Mycobacterium tuberculosis H37Rv]	20.9751	AASAETAVTQR	1.37183	2	552.786	1103.56	0.000381325	0.345541	39.98	0.552398	55.7306
gi|15607711	Conserved protein [Mycobacterium tuberculosis H37Rv]	57.418	SLQAPLDVLVVR	1.3716	2	655.396	1308.78	0.000502332	0.383818	42.11	0.0657407	17.5846
gi|471338529	restriction system protein mrr [Mycobacterium tuberculosis str. Erdman = ATCC 35801]	27.1029	YAVDQTIGRPK	1.37118	2	624.341	1246.67	0.000986156	0.791034	45.17	0.198101	24.9274
gi|15608086	Probable glucose-6-phosphate isomerase Pgi (GPI) (phosphoglucose isomerase) (phosphohexose isomerase) (phi) [Mycobacterium tuberculosis H37Rv]	69.8049	ISTVVNIGIGGSDLGPVMVYQALR	1.37088	2	1230.17	2458.33	-0.000171794	-0.0698824	76.21	0.0737737	21.6773
gi|15610266	Triacylglycerol synthase (diacylglycerol acyltransferase) Tgs1 [Mycobacterium tuberculosis H37Rv]	64.1174	VLDLYPVSPIAMQLR	1.37077	3	572.324	1713.95	0.00059771	0.348733	60.24	0.00766151	10.6064
gi|15610077	Probable multifunctional mycocerosic acid synthase membrane-associated Mas [Mycobacterium tuberculosis H37Rv]	56.7364	SLDMSVAALAGMR	1.37025	2	661.334	1320.65	0.000543166	0.411286	80.39	0.176738	28.5223
gi|15610277	Probable NADPH quinone oxidoreductase FadB4 (NADPH:quinone reductase) (zeta-crystallin) [Mycobacterium tuberculosis H37Rv]	27.869	LAPALGASR	1.37014	2	428.256	854.497	-0.000517918	-0.606108	38.65	0.0422852	14.9367
gi|563203	ribosomal protein S13 [Mycobacterium bovis]	18.3015	VEGDLR	1.37002	2	344.685	687.356	0.00041231	0.59985	36.88	0.270576	36.6693
gi|15607525	Probable endopeptidase ATP binding protein (chain B) ClpB (ClpB protein) (heat shock protein F84.1) [Mycobacterium tuberculosis H37Rv]	58.376	TIVALDLGSMVAGSK	1.36995	3	487.938	1460.79	0.000166292	0.113837	61.79	0.142314	24.9307
gi|15609763	Hypoxic response protein 1 Hrp1 [Mycobacterium tuberculosis H37Rv]	34.8473	HLPEHAIVQFVK	1.36988	2	709.401	1416.79	6.18161e-05	0.0436312	56.01	0.00835143	8.65031
gi|15608450	Probable ATP synthase beta chain AtpD [Mycobacterium tuberculosis H37Rv]	36.9115	TVLIQEMINR	1.3693	2	616.837	1231.66	-0.000785137	-0.637463	46.69	0.00175896	6.1479
gi|15609692	Probable alanyl-tRNA synthetase AlaS (alanine--tRNA ligase) (alanine translase) (ALARS) [Mycobacterium tuberculosis H37Rv]	19.1002	HAHADLSAYR	1.36928	3	380.856	1139.55	-0.000117127	-0.102784	43.23	0.300627	35.9441
gi|15607492	Probable GrpE protein (HSP-70 cofactor) [Mycobacterium tuberculosis H37Rv]	26.7378	IDPETGEVR	1.36846	2	508.257	1014.5	0.000320442	0.315863	34.29	0.00314843	8.64317
gi|15608029	Probable citrate synthase II CitA [Mycobacterium tuberculosis H37Rv]	29.709	IIDECSTVTAR	1.36834	2	632.814	1263.61	2.24101e-05	0.0177349	33.88	0.47072	43.6024
gi|15610828	Probable methanol dehydrogenase transcriptional regulatory protein MoxR2 [Mycobacterium tuberculosis H37Rv]	32.0129	GATALLGTAR	1.36829	2	465.772	929.529	-0.000254453	-0.273744	57.23	0.0570693	16.553
gi|433633363	Putative chaperone protein DnaJ1 [Mycobacterium canettii CIPT 140070017]	72.3694	TGGTTIGDLFGGLFGR	1.36823	2	784.907	1567.8	0.000535543	0.341589	65.44	0.0533189	16.9846
gi|15607352	Probable iron-regulated phosphoenolpyruvate carboxykinase [GTP] PckA (phosphoenolpyruvate carboxylase) (PEPCK)(pep carboxykinase) [Mycobacterium tuberculosis H37Rv]	52.1452	LCDQLVEAGTFIR	1.36803	2	761.392	1520.77	0.00316463	2.08095	54.67	0.05464	18.2305
gi|15607448	Unknown protein [Mycobacterium tuberculosis H37Rv]	46.7384	FTGVIPGLR	1.36802	2	480.287	958.56	-0.000499101	-0.520678	32.21	0.0476234	18.8101
gi|15609296	Conserved protein [Mycobacterium tuberculosis H37Rv]	41.5146	ETLLVGQVPR	1.36753	2	556.327	1110.64	0.000112619	0.1014	53.12	0.0229324	13.3119
gi|15608124	Possible pterin-4-alpha-carbinolamine dehydratase MoaB2 (PHS) (4-alpha-hydroxy-tetrahydropterin dehydratase) (pterin-4-a-carbinolamine dehydratase) (phenylalanine hydroxylase-stimulating protein) (PHS) (pterin carbinolamine dehydratase) (PCD) [Mycob	76.9595	DGMATLNPLAAQIIGQLSSLEI	1.36723	2	1128.1	2254.19	0.00123024	0.545759	52.41	0.0516918	16.9813
gi|15611050	Thioredoxin TrxC (TRX) (MPT46) [Mycobacterium tuberculosis H37Rv]	54.7143	MVAPVLEEIATER	1.36721	3	486.594	1456.76	0.000265625	0.182339	52.06	0.0436787	15.3888
gi|15609169	Conserved protein Acg [Mycobacterium tuberculosis H37Rv]	29.6338	VAMAAAGTTANVER	1.36679	2	681.346	1360.68	0.000563877	0.414409	69.46	0.117629	21.9455
gi|385991267	lignin peroxidase lipJ [Mycobacterium tuberculosis CCDC5180]	38.8024	LAAITTLGPK	1.36661	2	492.808	983.602	0.000368464	0.374607	49.68	0.0147002	12.5028
gi|15610268	Two component sensor histidine kinase DevS [Mycobacterium tuberculosis H37Rv]	18.6708	EAVSNAVR	1.36653	2	423.227	844.44	-8.62994e-06	-0.0102197	37.78	0.191346	32.7604
gi|2113866	rplC [Mycobacterium bovis BCG]	19.5396	RPGSIGGCATPAR	1.36637	3	433.891	1298.65	-0.000254619	-0.196064	41.56	0.195476	32.2021
gi|15607424	ESX conserved component EccB3. ESX-3 type VII secretion system protein. Possible membrane protein [Mycobacterium tuberculosis H37Rv]	70.5054	AAALGPGQAVLVDSGAGTWLLWDGK	1.36601	3	818.431	2452.27	-0.00512277	-2.08899	35.62	0.00781699	10.7155
gi|15607828	Putative ferredoxin reductase [Mycobacterium tuberculosis H37Rv]	39.2886	SFDESMALR	1.36563	2	528.246	1054.48	0.00185841	1.7624	42.74	0.00673866	7.4882
gi|2275059	glmS [Mycobacterium tuberculosis]	71.2446	STPLVLGIGDNEMFVGSDVAAFIEHTR	1.36546	3	959.147	2874.42	-0.00330565	-1.15002	42.61	0.0326443	14.2312
gi|15608468	Probable glycogen phosphorylase GlgP [Mycobacterium tuberculosis H37Rv]	68.4197	SASDLGVPLIAVGLYYR	1.36535	3	598.665	1792.97	0.000613137	0.341967	44.77	0.0194206	11.462
gi|15609296	Conserved protein [Mycobacterium tuberculosis H37Rv]	72.7005	LVLVLLDETFLPGGPR	1.36518	3	580.342	1738	0.000398445	0.229254	54.25	0.00042527	3.66802
gi|479313314	peptidase [Mycobacterium tuberculosis str. Beijing/NITR203]	57.5755	WVWGGAGVIEPDYTR	1.36518	2	853.421	1704.83	0.00132474	0.777051	68.4	0.000547533	4.81888
gi|15608332	Unknown protein [Mycobacterium tuberculosis H37Rv]	52.4577	QVITLGSPFGMR	1.365	2	653.353	1304.69	0.000144737	0.110936	40.07	0.0571655	18.6043
gi|15609009	Possible L-lactate dehydrogenase (cytochrome) LldD2 [Mycobacterium tuberculosis H37Rv]	64.2395	VAAAGFDTMLVTVDVPVAGAR	1.36471	3	687.366	2059.08	-0.000644561	-0.313034	32.4	0.00500139	9.80537
gi|15609760	Universal stress protein family protein TB31.7 [Mycobacterium tuberculosis H37Rv]	53.8419	AGPPTVHSEIVPAAAVPTLVDMSK	1.36446	2	1194.13	2386.26	-0.00141669	-0.593687	66.62	0.251719	33.3181
gi|15607576	Putative conserved ATPase [Mycobacterium tuberculosis H37Rv]	67.3896	TPGFVVADLAALVR	1.36444	3	476.945	1427.81	-0.000153698	-0.107646	57.98	0.0464233	17.5661
gi|15609635	Probable citrate (pro-3S)-lyase (beta subunit) CitE (citrase) (citratase) (citritase) (citridesmolase) (citrase aldolase) [Mycobacterium tuberculosis H37Rv]	18.2319	INAGGTADQAR	1.36443	2	537.27	1072.53	-0.000186484	-0.173874	83.36	0.825934	67.8266
gi|15609672	Probable cytoplasmic peptidase PepQ [Mycobacterium tuberculosis H37Rv]	74.3132	AQIAASGLDAMLISDLINVR	1.36427	2	1036.06	2070.11	-0.000243137	-0.117451	105.42	0.0213032	11.9142
gi|15610537	Conserved protein [Mycobacterium tuberculosis H37Rv]	18.2688	DQAAGALHGAR	1.36414	2	533.773	1065.53	-0.000112672	-0.105743	64.14	0.302554	34.0244
gi|15609069	Probable thiol peroxidase Tpx [Mycobacterium tuberculosis H37Rv]	46.2372	FCGAEGTENVMPASAFR	1.36397	2	922.409	1842.8	0.000218718	0.118688	75.94	0.0115146	9.81035
gi|15609296	Conserved protein [Mycobacterium tuberculosis H37Rv]	68.46	REFGRLPEPLAMLSPDEGLLTAGWATLR	1.36385	3	1032.88	3095.62	-0.00295168	-0.953502	32.57	0.0885747	20.375
gi|15608405	Unknown protein [Mycobacterium tuberculosis H37Rv]	28.5199	MTIADEAQNR	1.36367	2	574.772	1147.53	2.59408e-05	0.0226058	42.07	0.116716	22.8683
gi|15608401	Conserved protein [Mycobacterium tuberculosis H37Rv]	16.6616	YTNYQSR	1.36358	2	466.217	930.42	2.09274e-05	0.0224925	32.86	0.246786	36.7949
gi|15610077	Probable multifunctional mycocerosic acid synthase membrane-associated Mas [Mycobacterium tuberculosis H37Rv]	41.5146	EVADGDALYDAAVGHGDR	1.36357	3	610.947	1829.82	-0.000251412	-0.137397	46.22	0.00533715	9.23969
gi|15610077	Probable multifunctional mycocerosic acid synthase membrane-associated Mas [Mycobacterium tuberculosis H37Rv]	39.3267	SVAVTPEQAPLYR	1.36345	2	715.886	1429.76	-1.96662e-05	-0.013755	62.26	0.0112237	8.79472
gi|15610447	Conserved protein [Mycobacterium tuberculosis H37Rv]	48.936	WNSIAEVIGR	1.36332	2	572.809	1143.6	-0.000518257	-0.453179	49.11	0.0469914	17.5194
gi|15610384	Probable adenosylhomocysteinase SahH (S-adenosyl-L-homocysteine hydrolase) (adohcyase) [Mycobacterium tuberculosis H37Rv]	39.5143	SIIVLSEGR	1.36332	2	487.288	972.561	0.000210058	0.215984	43.54	0.00696568	8.94983
gi|15609296	Conserved protein [Mycobacterium tuberculosis H37Rv]	31.0589	FVNHIEPVAPR	1.36325	2	639.851	1277.69	7.62253e-05	0.0596588	46.62	0.0214006	11.9748
gi|15607278	Probable cytochrome P450 138 Cyp138 [Mycobacterium tuberculosis H37Rv]	76.2682	KDIGDELLTLLAAGHETTAATLGWAFER	1.36323	4	750.643	2998.54	0.00163132	0.544039	32.56	0.0474371	15.5391
gi|15609763	Hypoxic response protein 1 Hrp1 [Mycobacterium tuberculosis H37Rv]	19.1002	RVPVISEHR	1.36321	2	546.817	1091.62	-0.000308524	-0.282629	32.21	0.218315	27.1978
gi|15607425	ESX conserved component EccC3. ESX-3 type VII secretion system protein. Possible membrane protein [Mycobacterium tuberculosis H37Rv]	71.9115	IIPAMLGLANLIEAR	1.36305	2	797.971	1593.93	0.000812328	0.509639	89.05	0.0289323	11.982
gi|15841657	S-adenosyl-methyltransferase MraW [Mycobacterium tuberculosis CDC1551]	52.6547	FLEGLPGLR	1.36283	2	501.293	1000.57	0.000117194	0.117127	42.73	0.0995608	22.1754
gi|15607431	ESX conserved component EccD3. ESX-3 type VII secretion system protein. Probable transmembrane protein [Mycobacterium tuberculosis H37Rv]	30.9852	VAILADSR	1.36186	2	422.748	843.482	0.000204738	0.24273	46.27	0.0327362	15.3374
gi|15609009	Possible L-lactate dehydrogenase (cytochrome) LldD2 [Mycobacterium tuberculosis H37Rv]	30.1007	GVDGIVLSNHGGR	1.36173	2	640.839	1279.66	-0.000800224	-0.625339	58.81	0.0775781	19.4834
gi|15607364	Probable aldehyde dehydrogenase [Mycobacterium tuberculosis H37Rv]	65.3389	SVLLPMGYTVA	1.36147	2	575.813	1149.61	0.000397255	0.345557	46.51	0.0306642	14.7066
gi|15607694	Possible peroxidase BpoC (non-haem peroxidase) [Mycobacterium tuberculosis H37Rv]	41.097	TWHPHQVPAFLAAGYR	1.36145	3	617.653	1849.94	-0.0011209	-0.605914	50.83	0.291363	45.0386
gi|15608428	Conserved protein [Mycobacterium tuberculosis H37Rv]	56.8952	TFDFLGIR	1.36139	2	484.764	967.513	0.00011077	0.114489	51.06	0.173616	23.7269
gi|15608389	Possible membrane protein [Mycobacterium tuberculosis H37Rv]	32.2344	ALAQVIER	1.36108	2	450.269	898.524	-3.54587e-05	-0.0394633	48.14	0.0185863	11.9909
gi|15610092	Conserved protein [Mycobacterium tuberculosis H37Rv]	46.623	AVIAGAAELLR	1.36084	2	542.329	1082.64	-0.000442867	-0.40906	60.47	0.0161266	11.5472
gi|15609166	6-phosphofructokinase PfkB (phosphohexokinase) (phosphofructokinase) [Mycobacterium tuberculosis H37Rv]	35.6908	TEPAAWDEGKPR	1.36051	2	699.836	1397.66	0.000570791	0.408391	64.77	0.0321083	13.6746
gi|15610787	Conserved hypothetical protein [Mycobacterium tuberculosis H37Rv]	33.3011	TEPVIMTDGR	1.3603	2	559.779	1117.54	6.05893e-05	0.0542165	34.7	0.000385139	4.43224
gi|489995580	fatty oxidation protein fadB [Mycobacterium tuberculosis]	35.4346	AGYEVVLK	1.3603	2	439.753	877.491	0.000177586	0.202379	45.08	0.0163009	12.4901
gi|378787030	GyrA [Mycobacterium tuberculosis]	18.8848	ATSGVQGMR	1.3602	2	453.727	905.439	9.0611e-06	0.0100074	72.52	0.281555	37.8945
gi|490004592	helicase [Mycobacterium tuberculosis]	34.8473	HLELFDSR	1.36	2	508.762	1015.51	-8.42316e-06	-0.00829452	35.9	0.0142065	9.28462
gi|15607491	Probable chaperone protein DnaK (heat shock protein 70) (heat shock 70 kDa protein) (HSP70) [Mycobacterium tuberculosis H37Rv]	33.4511	NQAETLVYQTEK	1.35998	2	712.357	1422.7	-0.000307488	-0.21613	66.76	0.0399091	16.5357
gi|15608273	Probable 5-methyltetrahydropteroyltriglutamate--homocysteine methyltransferase MetE (methionine synthase, vitamin-B12 independent isozyme) [Mycobacterium tuberculosis H37Rv]	26.9556	ADQAEYLR	1.35976	2	483.238	964.462	0.000136031	0.141043	61.04	0.0915051	20.9652
gi|15607321	Probable conserved transmembrane protein [Mycobacterium tuberculosis H37Rv]	66.9802	HFPIALVNEDAGPAGQQIVDGLVSGLDK	1.35969	3	954.166	2859.48	0.000745617	0.260753	57.74	0.035715	14.0264
gi|15610962	Probable fatty-acid-AMP ligase FadD23 (fatty-acid-AMP synthetase) (fatty-acid-AMP synthase) [Mycobacterium tuberculosis H37Rv]	32.7085	TLNVAAEVR	1.35916	2	486.777	971.54	-7.52501e-05	-0.0774544	47.2	0.0260057	13.3254
gi|560527	pyc [Mycobacterium tuberculosis]	32.9293	LGPEGFAR	1.35911	2	423.727	845.44	0.000238162	0.281702	35.23	0.113401	25.0546
gi|15839561	lysophospholipase [Mycobacterium tuberculosis CDC1551]	76.2263	LLGVVVPGLPVQELDFTAISR	1.35908	3	741.764	2222.27	0.00140348	0.631553	42.71	0.00885414	11.4047
gi|15609422	Possible triacylglycerol synthase (diacylglycerol acyltransferase) [Mycobacterium tuberculosis H37Rv]	62.1296	PLWELHLIEGLTGR	1.35896	3	545.307	1632.9	0.000764242	0.468028	51.46	0.363041	38.1751
gi|15607605	Conserved protein [Mycobacterium tuberculosis H37Rv]	32.6711	TITAGTWER	1.35888	2	517.767	1033.52	-0.00016344	-0.158139	42.2	0.0413247	16.2684
gi|253797978	phenolpthiocerol synthesis type-I polyketide synthase ppsD [Mycobacterium tuberculosis KZN 1435]	70.3811	VASAAAVLADWMSGPGAAAPLADVAHTLNR	1.35866	3	968.495	2902.46	-0.0132633	-4.56966	65.47	0.0464212	16.6802
gi|15842854	mannose-1-phosphate guanylyltransferase [Mycobacterium tuberculosis CDC1551]	21.3069	GSADLVR	1.35864	2	359.199	716.383	0.00103133	1.43963	43.98	0.344726	42.1438
gi|15609592	Probable oxidoreductase (alpha subunit) [Mycobacterium tuberculosis H37Rv]	24.2118	GGPSTGLPTK	1.35854	2	457.755	913.495	0.00847045	9.27266	35.53	0.025023	13.2454
gi|15607953	Conserved protein [Mycobacterium tuberculosis H37Rv]	35.7266	LTATGDYQEPGLR	1.35813	2	710.857	1419.7	-0.000458695	-0.323093	64.39	0.00899184	8.76146
gi|15608273	Probable 5-methyltetrahydropteroyltriglutamate--homocysteine methyltransferase MetE (methionine synthase, vitamin-B12 independent isozyme) [Mycobacterium tuberculosis H37Rv]	72.1195	EALGQGIPARPVIIGPITFLLLSK	1.35797	3	835.172	2502.49	0.000666277	0.266245	37.49	0.0320217	13.2551
gi|15607826	Probable membrane protein [Mycobacterium tuberculosis H37Rv]	23.7461	LGNLTAR	1.35793	2	372.722	743.429	0.000350363	0.471279	38.56	0.0939641	19.3827
gi|15609633	Probable branched-chain keto acid dehydrogenase E1 component, beta subunit BkdB [Mycobacterium tuberculosis H37Rv]	41.4008	VTEGLADTFGADR	1.35763	2	676.329	1350.64	0.00193013	1.42905	55.58	0.0173651	11.097
gi|15608405	Unknown protein [Mycobacterium tuberculosis H37Rv]	67.678	QVLDTLVDAGVAR	1.35742	2	670.364	1338.71	-0.000280425	-0.209473	65.87	0.0258403	11.6521
gi|494693258	DtxR family transcriptional regulator [Mycobacterium tuberculosis str. Haarlem/NITR202]	46.1209	VIWTAQEWSQDK	1.35736	2	745.867	1489.72	-0.000569339	-0.382179	51.29	0.10017	24.0177
gi|15609671	Probable elongation factor P Efp [Mycobacterium tuberculosis H37Rv]	20.2162	VDTATVDR	1.35732	2	438.725	875.435	0.000156849	0.179167	52.6	0.149409	25.0651
gi|15609268	Monophosphatase CysQ [Mycobacterium tuberculosis H37Rv]	74.1492	AEVAPILLGAIADAWR	1.35695	3	555.982	1664.93	0.000345053	0.207248	76.3	0.0039888	8.16018
gi|15607717	Conserved protein TB27.3 [Mycobacterium tuberculosis H37Rv]	58.9363	VVPGGGQVMMPAFDIGDAGR	1.35681	3	658.657	1972.95	0.000485902	0.246282	34.76	0.00629321	7.85593
gi|15839561	lysophospholipase [Mycobacterium tuberculosis CDC1551]	76.2263	LLGVVVPGLPVQELDFTAISR	1.35643	2	1112.14	2222.27	0.000445733	0.200576	50.33	0.0144041	9.66537
gi|15609251	Conserved protein [Mycobacterium tuberculosis H37Rv]	19.0696	VTGLSGQR	1.35623	2	409.23	816.445	-0.000450021	-0.551195	42.67	0.315279	36.8848
gi|15608592	Probable quinone reductase Qor (NADPH:quinone reductase) (zeta-crystallin homolog protein) [Mycobacterium tuberculosis H37Rv]	36.9115	PSLFHFTR	1.35604	2	502.769	1003.52	-0.000988746	-0.985273	37.91	0.0157781	12.0247
gi|15611004	ESX conserved component EccA1. ESX-1 type VII secretion system protein [Mycobacterium tuberculosis H37Rv]	54.7944	LAQVLDIDTLDEDR	1.35563	2	808.412	1614.81	-0.000524842	-0.325018	71.05	0.0578732	19.4272
gi|471338529	restriction system protein mrr [Mycobacterium tuberculosis str. Erdman = ATCC 35801]	74.4367	LDEDFFDGL	1.35525	2	535.738	1069.46	0.000383218	0.358328	39.49	0.0622934	19.0958
gi|15608449	Probable ATP synthase gamma chain AtpG [Mycobacterium tuberculosis H37Rv]	21.344	SMLSQSAEAHR	1.35518	2	608.79	1215.57	-0.000240343	-0.197721	71.96	0.1699	28.2604
gi|15609988	GCN5-related N-acetyltransferase [Mycobacterium tuberculosis H37Rv]	15.5506	LMEEHAGGEK	1.3551	2	550.756	1099.5	-4.81225e-05	-0.0437678	41.54	0.1449	23.121
gi|15839541	alcohol dehydrogenase [Mycobacterium tuberculosis CDC1551]	54.4342	VVLVFLPR	1.35465	2	471.81	941.606	0.000137446	0.14597	46.05	0.0750554	19.0564
gi|15611004	ESX conserved component EccA1. ESX-1 type VII secretion system protein [Mycobacterium tuberculosis H37Rv]	64.7699	VVANILAGLGVIAEPK	1.35445	3	521.987	1562.94	0.000197318	0.126248	53.33	0.00550931	8.71317
gi|15608991	Probable NADH dehydrogenase Ndh [Mycobacterium tuberculosis H37Rv]	25.4268	AELAGANPAER	1.35421	2	549.78	1097.55	-0.000829663	-0.755925	41.36	0.156886	28.3356
gi|433642119	Conserved protein of unknown function [Mycobacterium canettii CIPT 140070008]	39.8561	LLYLASAAR	1.35421	2	489.292	976.57	-0.000582896	-0.59688	49.17	0.0333829	15.9243
gi|15609431	Probable aminotransferase [Mycobacterium tuberculosis H37Rv]	41.779	AWNLGGLK	1.35419	2	429.745	857.476	0.000107397	0.125248	32.42	0.113353	22.4647
gi|15609968	Probable enoyl-CoA hydratase EchA16 (enoyl hydrase) (unsaturated acyl-CoA hydratase) (crotonase) [Mycobacterium tuberculosis H37Rv]	46.3143	ELAGQTALPDISPR	1.35418	2	734.394	1466.77	0.000122022	0.0831907	80.08	0.00256718	6.54936
gi|489995580	fatty oxidation protein fadB [Mycobacterium tuberculosis]	68.3369	NMMQAFFFDLQAINAGGSRPEGIGK	1.35383	3	900.442	2698.3	0.00471606	1.74779	38.64	0.0319973	14.6933
gi|15610525	Probable 3-hydroxyacyl-thioester dehydratase HtdY [Mycobacterium tuberculosis H37Rv]	33.3751	EDQALIYR	1.35377	2	504.262	1006.51	0.000169368	0.168272	33.66	0.0195591	12.5408
gi|15607363	Probable enoyl-CoA hydratase EchA1 (enoyl hydrase) (unsaturated acyl-CoA hydratase) (crotonase) [Mycobacterium tuberculosis H37Rv]	72.9056	AHELGLVNVLAEPGTALDAAIALAEK	1.35369	3	862.81	2585.41	0.00113025	0.437165	64.56	0.000252004	3.6921
gi|385992605	hypothetical protein [Mycobacterium tuberculosis CCDC5180]	33.4511	SVELTQEVSAR	1.3533	2	609.82	1217.63	-0.000110431	-0.0906939	83.91	0.0279156	14.0788
gi|31792374	polyketide beta-ketoacyl synthase [Mycobacterium bovis AF2122/97]	40.1933	ELAELPGEPPR	1.3533	2	604.319	1206.62	-0.000152261	-0.126187	41.88	0.00167287	6.75274
gi|15609266	Probable oxidoreductase [Mycobacterium tuberculosis H37Rv]	49.1682	SELAVMGAELGGDDR	1.3531	2	760.357	1518.7	8.08257e-05	0.0532204	74.35	0.011815	11.755
gi|15609634	Probable branched-chain keto acid dehydrogenase E1 component, alpha subunit BkdA [Mycobacterium tuberculosis H37Rv]	21.1281	LGPHTTADDPTR	1.35288	2	640.815	1279.62	8.53656e-05	0.0667119	49.98	0.283462	33.6853
gi|15610683	Deazaflavin-dependent nitroreductase Ddn [Mycobacterium tuberculosis H37Rv]	66.2838	FLNSPLSDFFIK	1.35287	2	714.382	1426.75	-0.000290123	-0.203345	50.54	0.000136809	2.67974
gi|15842284	cytoplasmic protein, 35 kDa [Mycobacterium tuberculosis CDC1551]	29.5953	MQEQVSASLR	1.35276	2	574.79	1147.56	-0.00105069	-0.91558	38.96	0.0760881	17.9615
gi|15608331	Conserved protein [Mycobacterium tuberculosis H37Rv]	67.021	PVASPALDLYGLLSPR	1.35268	2	834.97	1667.93	0.000432173	0.259108	95.76	0.101909	20.6805
gi|15609565	Alkyl hydroperoxide reductase C protein AhpC (alkyl hydroperoxidase C) [Mycobacterium tuberculosis H37Rv]	51.1598	QPGDYFTTITSDEHPGK	1.35259	2	938.423	1874.83	5.25116e-05	0.0280087	65.58	0.0182968	11.8033
gi|15609288	Possible cell division protein FtsQ [Mycobacterium tuberculosis H37Rv]	26.1633	TEHNEDPQIER	1.35256	2	705.319	1408.62	0.000669271	0.475124	33.56	0.162037	27.2133
gi|15607585	Anti-sigma factor RskA (regulator of sigma K) [Mycobacterium tuberculosis H37Rv]	38.3231	TVSRPLGAGTATVVFSR	1.35252	3	573.657	1717.95	0.000587952	0.342241	36.22	0.00260379	6.33038
gi|15841552	hypothetical protein MT2123 [Mycobacterium tuberculosis CDC1551]	74.1077	AIENALTLILGLPTGPER	1.35234	3	626.695	1877.06	0.000669859	0.356866	40.09	0.000808208	4.18293
gi|15609389	Diacylglycerol kinase [Mycobacterium tuberculosis H37Rv]	34.5905	VTALTNPLSGHGAAVK	1.35226	2	768.431	1534.85	-0.000251725	-0.164006	52.52	0.0162855	11.9418
gi|15607188	myo-inositol-1-phosphate synthase Ino1 (inositol 1-phosphate synthetase) (D-glucose 6-phosphate cycloaldolase) (glucose 6-phosphate cyclase) (glucocycloaldolase) [Mycobacterium tuberculosis H37Rv]	18.7547	SQVGATITHR	1.35219	3	357.197	1068.57	0.00104026	0.973511	46.34	0.236251	33.3186
gi|15607425	ESX conserved component EccC3. ESX-3 type VII secretion system protein. Possible membrane protein [Mycobacterium tuberculosis H37Rv]	35.7993	GPDQLVIGQR	1.35193	2	541.801	1081.59	-0.000325208	-0.300676	79.04	0.0231823	10.1499
gi|15610363	3-phosphoshikimate 1-carboxyvinyltransferase AroA (5-enolpyruvylshikimate-3-phosphate synthase) (EPSP synthase) (EPSPS) [Mycobacterium tuberculosis H37Rv]	50.2144	MAMAGAIIGLR	1.3519	2	552.307	1102.6	0.000989016	0.896986	40.59	0.142967	21.2663
gi|15610264	Conserved protein [Mycobacterium tuberculosis H37Rv]	67.1447	LPFDSPMYWHLFEPALR	1.35178	2	1060.03	2118.04	0.000868364	0.409985	69.12	0.0894464	17.7117
gi|386003355	hypothetical protein MRGA423_01820 [Mycobacterium tuberculosis RGTB423]	37.0222	FLDTNEGLR	1.35171	2	532.772	1063.53	-0.00128164	-1.20508	55.73	0.0083703	8.85649
gi|15609009	Possible L-lactate dehydrogenase (cytochrome) LldD2 [Mycobacterium tuberculosis H37Rv]	49.2844	AIEILQTGVIR	1.35163	2	606.869	1211.72	-0.000607938	-0.501713	73.78	0.041808	15.269
gi|15609252	Mycobacterial proteasome ATPase Mpa [Mycobacterium tuberculosis H37Rv]	71.2446	VVWLADPLIAEDLPDGLPEALNDDTRPR	1.35155	4	775.904	3099.59	0.000835118	0.269429	44.63	0.00288856	6.71021
gi|494691496	phosphoserine aminotransferase [Mycobacterium tuberculosis str. Haarlem/NITR202]	38.2481	SLHLTYGEFSAK	1.35145	3	451.566	1351.68	7.61919e-05	0.0563684	37.97	9.87069e-05	3.13026
gi|15608273	Probable 5-methyltetrahydropteroyltriglutamate--homocysteine methyltransferase MetE (methionine synthase, vitamin-B12 independent isozyme) [Mycobacterium tuberculosis H37Rv]	59.9889	DDQPLADTANQVALAIR	1.35138	3	604.315	1809.92	0.000847186	0.468079	46.42	0.017009	11.5052
gi|15607261	Probable fatty-acid-CoA ligase FadD7 (fatty-acid-CoA synthetase) (fatty-acid-CoA synthase) [Mycobacterium tuberculosis H37Rv]	66.2838	ADLVVVPLDPALPITEQR	1.35083	2	973.552	1945.09	0.000105554	0.0542671	37.95	0.015549	11.5171
gi|15608163	Probable enolase Eno [Mycobacterium tuberculosis H37Rv]	24.1382	LEEGIER	1.35083	2	423.222	844.429	0.000473415	0.560634	36.23	0.0507813	15.7372
gi|15608669	Conserved protein [Mycobacterium tuberculosis H37Rv]	69.6004	TFNDLLATMLWHGTLDSR	1.35069	3	697.683	2090.03	0.000616886	0.295157	32.23	0.0657583	19.0746
gi|15609009	Possible L-lactate dehydrogenase (cytochrome) LldD2 [Mycobacterium tuberculosis H37Rv]	20.8444	LMHTEGEIAGAR	1.35037	2	650.819	1299.62	-0.00159829	-1.22981	41.83	0.0506011	14.9317
gi|15610266	Triacylglycerol synthase (diacylglycerol acyltransferase) Tgs1 [Mycobacterium tuberculosis H37Rv]	52.3798	WVDDPDFDLGR	1.34996	2	667.805	1333.59	0.00056417	0.423045	39.29	0.000483431	4.96154
gi|560527	pyc [Mycobacterium tuberculosis]	72.9056	VVGDLALALVGAGVSADEFASDPAR	1.34987	3	800.752	2399.23	0.00108071	0.45044	56.34	0.000202948	3.5505
gi|15608681	Possible fatty acyl-CoA reductase [Mycobacterium tuberculosis H37Rv]	51.9075	AALDSLCDALQAETVHDNVR	1.34958	3	733.355	2197.04	0.000653904	0.297629	43.95	0.124881	23.6428
gi|15607878	Conserved protein [Mycobacterium tuberculosis H37Rv]	60.9959	AQDAFAALLANVR	1.34942	3	453.917	1358.73	5.38111e-05	0.039604	44.98	0.169986	25.5982
gi|15610492	Probable bifunctional protein FolD: methylenetetrahydrofolate dehydrogenase + methenyltetrahydrofolate cyclohydrolase [Mycobacterium tuberculosis H37Rv]	30.4718	VGITSIR	1.34936	2	373.232	744.449	4.74992e-05	0.0638044	42.48	0.151442	25.8186
gi|15609672	Probable cytoplasmic peptidase PepQ [Mycobacterium tuberculosis H37Rv]	66.2011	LGFESHVVTVDGLDALAGALEGK	1.34909	2	1149.6	2297.19	-0.00280091	-1.21927	70.54	0.157732	26.2908
gi|15608310	N-acetyl-1-D-myo-inosityl-2-amino-2-deoxy-alpha-D-glucopyranoside deacetylase MshB (GlcNAc-Ins deacetylase) [Mycobacterium tuberculosis H37Rv]	50.02	ALGVSAPIYLGGAGR	1.34904	2	701.396	1400.78	2.30741e-05	0.0164723	32.89	0.0967914	19.4275
gi|433633363	Putative chaperone protein DnaJ1 [Mycobacterium canettii CIPT 140070017]	37.0948	LFAGGGFGGR	1.34899	2	469.746	937.477	-0.000350695	-0.374084	40.54	0.00565553	6.98551
gi|15607492	Probable GrpE protein (HSP-70 cofactor) [Mycobacterium tuberculosis H37Rv]	76.9595	ASVVSQLLGVLDDLER	1.34851	2	857.473	1712.93	0.000384578	0.224514	88.53	0.0170748	11.5486
gi|15607641	Probable pyrroline-5-carboxylate reductase ProC (P5CR) (P5C reductase) [Mycobacterium tuberculosis H37Rv]	76.8404	IAIIGGGSIGEALLSGLLR	1.34837	3	604.032	1809.07	0.000420445	0.232409	61.19	0.104852	22.8223
gi|15608785	Adenylate cyclase (ATP pyrophosphate-lyase) (adenylyl cyclase) [Mycobacterium tuberculosis H37Rv]	55.5836	LGDGIMAVFR	1.3483	2	539.79	1077.56	0.000595938	0.553042	69.18	0.0389826	14.2254
gi|15610805	Probable conserved transmembrane protein [Mycobacterium tuberculosis H37Rv]	19.8108	QTIASVK	1.34829	2	373.724	745.433	-3.8696e-05	-0.0519107	47.37	0.396489	44.5258
gi|15609038	Probable CinA-like protein CinA [Mycobacterium tuberculosis H37Rv]	33.2649	STTVAMHLLR	1.34808	3	376.878	1127.61	0.000589049	0.522386	37.74	0.0133788	9.98418
gi|433636965	ESX-1 secretion-associated protein EspF [Mycobacterium canettii CIPT 140070017]	75.0175	SSTGTGLQGVTSGLANNLLAAAGAYLK	1.34796	3	845.786	2534.34	0.0027192	1.07294	33.57	0.0104516	8.87676
gi|15609169	Conserved protein Acg [Mycobacterium tuberculosis H37Rv]	41.2121	DFPVVANTDR	1.34786	2	567.283	1132.55	0.000216426	0.191096	33.64	0.0152847	10.8336
gi|15609594	Probable ATP-dependent CLP protease ATP-binding subunit ClpX [Mycobacterium tuberculosis H37Rv]	71.7861	AIMEEVLLPVMYDIPSR	1.34773	3	659.346	1975.02	0.000686115	0.347397	43.96	0.00131537	5.73012
gi|15607581	60 kDa chaperonin 2 GroEL2 (protein CPN60-2) (GroEL protein 2) (65 kDa antigen) (heat shock protein 65) (cell wall protein A) (antigen A) [Mycobacterium tuberculosis H37Rv]	48.9748	GYISGYFVTDPER	1.34757	2	752.359	1502.7	-0.00102462	-0.681853	76.88	0.00168343	5.9761
gi|15607971	Conserved protein [Mycobacterium tuberculosis H37Rv]	19.8427	VPAGVDGR	1.34744	2	385.711	769.408	-0.00069322	-0.900979	45.08	0.334723	40.8236
gi|15607525	Probable endopeptidase ATP binding protein (chain B) ClpB (ClpB protein) (heat shock protein F84.1) [Mycobacterium tuberculosis H37Rv]	36.1733	GFDPVYGAR	1.34718	2	491.243	980.472	0.000577631	0.589136	36.04	0.0181295	9.72138
gi|385991267	lignin peroxidase lipJ [Mycobacterium tuberculosis CCDC5180]	31.4271	IGIHAGEVEVR	1.34711	2	590.327	1178.64	-0.00149763	-1.27064	57.2	0.0144469	9.37956
gi|15839766	orotate phosphoribosyltransferase [Mycobacterium tuberculosis CDC1551]	75.1414	SVLGLADLGLD	1.34701	2	536.798	1071.58	0.000545337	0.508909	42.29	0.0578347	17.6986
gi|15607878	Conserved protein [Mycobacterium tuberculosis H37Rv]	50.5666	ERPPADQLAAFLGR	1.3469	3	514.279	1539.82	0.000684511	0.444541	42.79	0.0718134	18.672
gi|15607491	Probable chaperone protein DnaK (heat shock protein 70) (heat shock 70 kDa protein) (HSP70) [Mycobacterium tuberculosis H37Rv]	38.3601	HMGSDWSIEIDGK	1.34661	2	745.833	1489.65	0.00049216	0.330386	44.78	0.0118021	11.1942
gi|15607491	Probable chaperone protein DnaK (heat shock protein 70) (heat shock 70 kDa protein) (HSP70) [Mycobacterium tuberculosis H37Rv]	23.9499	EAEGGSKVPEDTLNK	1.34654	2	787.389	1572.76	4.14433e-05	0.0263506	61.4	0.0820085	18.2284
gi|15841252	FtsK/SpoIIIE family protein [Mycobacterium tuberculosis CDC1551]	74.6009	MVSLLVEPWYALVGER	1.34638	2	931.496	1860.98	-0.0029802	-1.60142	54.31	0.0411545	15.6096
gi|15610982	Superoxide dismutase [FE] SodA [Mycobacterium tuberculosis H37Rv]	56.6178	AEYTLPDLDWDYGALEPHISGQINELHHSK	1.34624	3	1150.22	3447.64	-0.000919016	-0.266564	50.79	0.301913	31.2953
gi|15608241	Conserved membrane protein [Mycobacterium tuberculosis H37Rv]	67.9648	TLIGQLNPLGEDVTDLYLQK	1.34606	3	744.07	2229.19	-0.000546238	-0.245039	42.05	0.0183988	11.7095
gi|386003355	hypothetical protein MRGA423_01820 [Mycobacterium tuberculosis RGTB423]	38.7282	ITLGTALAR	1.34603	2	458.285	914.555	0.0004163	0.455194	57.09	0.0103652	11.319
gi|15609482	Possible conserved transmembrane protein [Mycobacterium tuberculosis H37Rv]	38.8762	AALSQAFTVR	1.34601	2	532.299	1062.58	0.00091994	0.865759	35.93	0.124682	24.1388
gi|15609417	Probable dehydrogenase [Mycobacterium tuberculosis H37Rv]	18.6943	GSGCGLSGAAR	1.34597	2	496.733	991.451	5.8572e-05	0.0590771	74.48	0.215774	32.0787
gi|15609252	Mycobacterial proteasome ATPase Mpa [Mycobacterium tuberculosis H37Rv]	34.1872	SVLETGQPGLR	1.34555	2	578.82	1155.62	-2.492e-05	-0.0215641	47.38	0.026532	11.7073
gi|15842830	S30AE family protein [Mycobacterium tuberculosis CDC1551]	32.9659	SNAEIVFK	1.34546	2	454.248	906.481	0.000140212	0.154677	53.8	0.0555756	17.9094
gi|15610936	Polyketide synthase Pks13 [Mycobacterium tuberculosis H37Rv]	53.1308	YGGYALAGVSSFGFGGANAHVVVR	1.34544	3	786.065	2355.17	-0.00157612	-0.669216	41.15	0.05326	16.6952
gi|15840667	heat shock protein HtrA [Mycobacterium tuberculosis CDC1551]	32.5245	IVHPTLGISTR	1.34515	3	398.572	1192.69	0.000789098	0.66161	49.6	0.00864755	10.5915
gi|471336057	fumarate reductase iron-sulfur subunit [Mycobacterium tuberculosis str. Erdman = ATCC 35801]	39.4007	IAELEMHPLDTR	1.34514	2	712.864	1423.71	0.000152263	0.106948	57.46	0.0742001	19.2093
gi|15609614	Probable macrolide-transport ATP-binding protein ABC transporter [Mycobacterium tuberculosis H37Rv]	40.6842	TIVGLETPDSGSVK	1.34509	2	701.875	1401.73	-0.000308218	-0.219884	53.22	0.00212366	5.35468
gi|15610936	Polyketide synthase Pks13 [Mycobacterium tuberculosis H37Rv]	66.4062	LPPSINFAGPSPYIDFDAMR	1.34475	3	736.701	2207.08	0.00883946	4.00506	40.02	0.0034891	7.85933
gi|15610828	Probable methanol dehydrogenase transcriptional regulatory protein MoxR2 [Mycobacterium tuberculosis H37Rv]	39.5143	SSPALQLGVSPR	1.34444	2	606.34	1210.67	-0.00198537	-1.6399	72.43	0.0199196	10.6109
gi|479313314	peptidase [Mycobacterium tuberculosis str. Beijing/NITR203]	70.4221	SQITWEDPDTVLLGTDFGGDSLTTSGYPR	1.34431	3	1043.5	3127.47	0.0112508	3.59743	39.87	0.0167922	11.734
gi|15607475	Alpha-D-glucose-1-phosphate thymidylyltransferase RmlA (dTDP-glucose synthase) (dTDP-glucose pyrophosphorylase) [Mycobacterium tuberculosis H37Rv]	32.0129	GIILAGGSGTR	1.34429	2	501.29	1000.57	-0.000478808	-0.478537	48.39	0.155499	24.3974
gi|15609877	Epoxide hydrolase [Mycobacterium tuberculosis H37Rv]	37.2773	IGADGAAVLTER	1.34405	2	586.817	1171.62	-0.000298397	-0.254688	90.14	0.00388559	6.3681
gi|15840667	heat shock protein HtrA [Mycobacterium tuberculosis CDC1551]	31.8671	PFAGAESLQR	1.34402	2	538.281	1074.55	0.0016189	1.50659	53.43	0.0660388	17.7125
gi|15610574	Conserved protein [Mycobacterium tuberculosis H37Rv]	66.3651	ALLTGYLLYTLGGDK	1.34399	2	799.445	1596.88	-0.000450566	-0.282155	94.59	0.00194266	5.32958
gi|15609422	Possible triacylglycerol synthase (diacylglycerol acyltransferase) [Mycobacterium tuberculosis H37Rv]	26.5618	LTTISASTTR	1.34389	2	525.793	1049.57	0.000573746	0.546648	44.5	0.264324	33.0397
gi|15610978	Probable glycerophosphoryl diester phosphodiesterase GlpQ1 (glycerophosphodiester phosphodiesterase) [Mycobacterium tuberculosis H37Rv]	34.885	LLALLHR	1.34381	2	418.279	834.544	3.68515e-05	0.0441576	37.12	0.0105071	9.66979
gi|15840826	hypothetical protein MT1414 [Mycobacterium tuberculosis CDC1551]	56.815	IEDAPLYQIIDER	1.34374	2	787.906	1573.8	-0.000527489	-0.335169	34.57	0.0773	15.0218
gi|15841549	hypothetical protein MT2120 [Mycobacterium tuberculosis CDC1551]	57.5356	PVPIWAALDTDR	1.34374	2	677.363	1352.71	0.00178051	1.31625	57.93	0.0563804	14.7216
gi|15609482	Possible conserved transmembrane protein [Mycobacterium tuberculosis H37Rv]	31.2785	TAPFTQAVNNAK	1.34373	2	631.331	1260.65	0.000787835	0.624946	41.35	0.230804	31.2192
gi|15607261	Probable fatty-acid-CoA ligase FadD7 (fatty-acid-CoA synthetase) (fatty-acid-CoA synthase) [Mycobacterium tuberculosis H37Rv]	50.8031	TGDLGSLSAAGDLSIR	1.34334	2	766.9	1531.78	0.000619535	0.404453	70.39	0.123138	22.8708
gi|471336057	fumarate reductase iron-sulfur subunit [Mycobacterium tuberculosis str. Erdman = ATCC 35801]	39.4007	IAELEMHPLDTR	1.34323	3	475.578	1423.71	0.000255828	0.179691	35.66	0.0352913	13.7952
gi|15609246	Proteasome alpha subunit PrcA; assembles with beta subunit PrcB [Mycobacterium tuberculosis H37Rv]	32.1612	GGIQFADTR	1.34319	2	482.746	963.478	0.000160781	0.166876	36.55	0.0223754	11.1193
gi|15609303	Conserved protein [Mycobacterium tuberculosis H37Rv]	21.2009	ITLSADHR	1.34302	2	456.748	911.482	-6.96517e-05	-0.0764158	37.09	0.184262	25.2761
gi|15608746	Probable peroxidoxin BcpB [Mycobacterium tuberculosis H37Rv]	50.2932	TGDTVADFELPDQTGTPR	1.34285	2	960.453	1918.89	5.93391e-05	0.0309236	70.31	0.00033206	4.01925
gi|15608907	Conserved protein [Mycobacterium tuberculosis H37Rv]	39.5527	MSFEELR	1.34277	2	456.218	910.422	0.000110732	0.121627	37.56	0.0236468	13.114
gi|15611050	Thioredoxin TrxC (TRX) (MPT46) [Mycobacterium tuberculosis H37Rv]	50.6465	MVAPVLEEIATER	1.34265	2	737.384	1472.75	-0.000704395	-0.478284	42.64	0.149072	23.918
gi|15608163	Probable enolase Eno [Mycobacterium tuberculosis H37Rv]	35.1422	WGAEVYHALK	1.34262	3	391.873	1172.6	0.000362448	0.309098	34.15	0.00568289	7.62496
gi|15609167	Conserved protein [Mycobacterium tuberculosis H37Rv]	54.0786	VLAELLAAYR	1.34246	2	559.832	1117.65	0.000692886	0.61995	82.22	0.0704816	18.3599
gi|15610182	Probable NADP-dependent alcohol dehydrogenase AdhC [Mycobacterium tuberculosis H37Rv]	48.2409	LGAAMGADVTVLSQSLK	1.34221	2	838.948	1675.88	-0.000941697	-0.561911	90.53	0.0284284	15.9905
gi|15608218	Probable proline-rich antigen homolog Pra [Mycobacterium tuberculosis H37Rv]	23.7759	QGTIGSSIGK	1.34208	2	474.262	946.51	0.00200311	2.11632	50.15	0.171271	23.2174
gi|489995580	fatty oxidation protein fadB [Mycobacterium tuberculosis]	41.7407	AAEAWSGGYFAK	1.34204	2	629.298	1256.58	-0.000231499	-0.184229	65.83	0.00829654	8.11714
gi|15607548	F420-dependent glucose-6-phosphate dehydrogenase Fgd1 [Mycobacterium tuberculosis H37Rv]	40.3441	VDFDGDYYR	1.34203	2	575.246	1148.48	8.86234e-05	0.077166	39.41	0.105902	18.9831
gi|494691697	acyl-ACP desaturase [Mycobacterium tuberculosis str. Haarlem/NITR202]	31.2042	EVDPVANEDVR	1.34192	2	621.802	1241.59	0.000161732	0.130262	60.39	0.0612999	16.8398
gi|15607363	Probable enoyl-CoA hydratase EchA1 (enoyl hydrase) (unsaturated acyl-CoA hydratase) (crotonase) [Mycobacterium tuberculosis H37Rv]	42.0833	ITANGPLAVVATK	1.34157	2	627.874	1253.73	-0.000187985	-0.14994	39.53	0.00816487	10.1491
gi|15841892	peptide synthetase [Mycobacterium tuberculosis CDC1551]	53.3279	NPLFDIVVHVR	1.34151	3	436.919	1307.74	1.28547e-05	0.00982978	46.67	0.0658407	18.3853
gi|15608468	Probable glycogen phosphorylase GlgP [Mycobacterium tuberculosis H37Rv]	58.8959	HPMLAASNELGLVTLA	1.34145	2	818.94	1635.86	-0.000542625	-0.331705	39.22	0.140136	21.1688
gi|15607407	Probable 5-oxoprolinase OplA (5-oxo-L-prolinase) (pyroglutamase) (5-OPASE) [Mycobacterium tuberculosis H37Rv]	34.1872	VFTTQVAGVR	1.34131	2	539.306	1076.6	-3.95703e-05	-0.036755	47.64	0.0907988	20.2013
gi|15609229	ATP-dependent DNA helicase HelY [Mycobacterium tuberculosis H37Rv]	71.7439	GPVWEEVILQLPDDVR	1.34119	2	932.995	1863.97	0.00159302	0.854636	67.73	0.161452	21.4187
gi|15607683	Conserved protein [Mycobacterium tuberculosis H37Rv]	65.9559	FLTSIVAWLR	1.34114	2	603.355	1204.7	-0.000370402	-0.307465	57.27	0.00848941	10.1431
gi|15609991	Unknown protein [Mycobacterium tuberculosis H37Rv]	73.5268	AGVTGLVLNSPFLDLQGPAILR	1.34076	2	1126.14	2250.27	0.00131047	0.582359	65.54	0.0885735	19.8684
gi|15609165	Universal stress protein family protein [Mycobacterium tuberculosis H37Rv]	21.655	QSGVGDTGDDVR	1.34038	2	603.273	1204.53	-0.000468537	-0.388978	101.47	0.0668031	17.5966
gi|15609013	Probable bacterioferritin BfrA [Mycobacterium tuberculosis H37Rv]	36.0998	QDTTSAVLLEK	1.33986	2	602.825	1203.63	0.000147179	0.122279	57.17	0.0457465	13.0693
gi|15609141	Conserved protein [Mycobacterium tuberculosis H37Rv]	33.4511	WHENLAELR	1.33979	2	584.298	1166.58	-0.00184596	-1.58236	35.7	0.17065	32.5409
gi|15610961	Polyketide synthase Pks2 [Mycobacterium tuberculosis H37Rv]	20.3744	TIVADHQQSGMR	1.33978	2	671.831	1341.65	0.000667537	0.497551	51.29	0.517749	50.2046
gi|15607296	Probable acyl-CoA dehydrogenase FadE2 [Mycobacterium tuberculosis H37Rv]	41.3625	SAFSMTEPAVASSDAR	1.33968	2	813.875	1625.74	0.000109427	0.0673094	78.91	0.0503146	16.1471
gi|494691697	acyl-ACP desaturase [Mycobacterium tuberculosis str. Haarlem/NITR202]	68.46	NLAAQIEEPILAGLIDR	1.33957	2	918.515	1835.02	0.000154715	0.0843128	97.98	0.0967301	19.1132
gi|15608346	Probable fatty-acid-CoA ligase FadD6 (fatty-acid-CoA synthetase) (fatty-acid-CoA synthase) [Mycobacterium tuberculosis H37Rv]	22.6472	SDYYGGAHTTVR	1.33946	3	442.874	1325.6	0.000126539	0.0954581	32.81	0.119233	24.9233
gi|15608682	Possible ketoacyl reductase [Mycobacterium tuberculosis H37Rv]	75.6011	ESEEVVLNALALMELTHAALPGMVK	1.33932	3	889.137	2664.39	0.00168985	0.634235	56.6	0.00347106	7.54632
gi|31792374	polyketide beta-ketoacyl synthase [Mycobacterium bovis AF2122/97]	25.5772	GFVADVHNAGAK	1.33924	2	593.304	1184.59	-0.000194275	-0.164002	55.43	0.0334459	13.5192
gi|433642119	Conserved protein of unknown function [Mycobacterium canettii CIPT 140070008]	34.2612	FADDLGAAAR	1.33919	2	503.751	1005.49	0.000157572	0.156712	71.04	0.0735261	19.7036
gi|15609421	Probable esterase LipM [Mycobacterium tuberculosis H37Rv]	36.1369	FQPGFEEADTR	1.33901	2	648.797	1295.58	0.000257415	0.198687	58.05	0.0213556	11.4964
gi|497621777	acetyltransferase [Mycobacterium tuberculosis]	19.366	KGYGTAALR	1.33895	2	468.767	935.519	9.15359e-05	0.097845	58.19	0.188627	30.5063
gi|15608202	Conserved hypothetical protein [Mycobacterium tuberculosis H37Rv]	51.7497	IGAVALAVDTVPESVR	1.33886	2	798.95	1595.89	-0.00297803	-1.86606	53.41	0.0205082	10.8315
gi|15842476	acyl-CoA synthetase [Mycobacterium tuberculosis CDC1551]	47.7791	WMQLLATSGR	1.33798	2	581.805	1161.6	-0.000840008	-0.72315	64.17	0.0183863	12.73
gi|15609592	Probable oxidoreductase (alpha subunit) [Mycobacterium tuberculosis H37Rv]	31.8671	LENVVIR	1.33795	2	421.758	841.502	6.2284e-05	0.0740152	45.85	0.0419014	13.8257
gi|15611004	ESX conserved component EccA1. ESX-1 type VII secretion system protein [Mycobacterium tuberculosis H37Rv]	32.2344	LLETNEGLR	1.33775	2	522.788	1043.56	-0.000286089	-0.274147	61.77	0.00969621	10.1867
gi|15609169	Conserved protein Acg [Mycobacterium tuberculosis H37Rv]	67.1036	DLVAALIGQPATPQALVR	1.33748	2	917.033	1832.05	5.86891e-05	0.0320346	73.74	0.109808	23.2621
gi|489995580	fatty oxidation protein fadB [Mycobacterium tuberculosis]	30.3969	AWIKEELK	1.33743	2	508.792	1015.57	7.51334e-05	0.0739815	42.08	0.262603	30.0368
gi|15607331	Conserved protein [Mycobacterium tuberculosis H37Rv]	16.9624	AVAEGGPGADGK	1.33741	2	514.754	1027.49	-8.66233e-05	-0.0843054	61.86	0.430735	37.8724
gi|15610005	Probable GcpE protein [Mycobacterium tuberculosis H37Rv]	26.273	IGVNAGSLDKR	1.33734	3	377.216	1128.63	0.000362359	0.321062	45.75	0.105695	19.5504
gi|15609228	Probable membrane protein [Mycobacterium tuberculosis H37Rv]	43.3019	AQAGVQQVLTDETTGYGAK	1.33681	3	646.325	1935.95	-0.000269045	-0.138973	56.17	0.00642003	9.02054
gi|15608004	Probable molybdenum cofactor biosynthesis protein C 2 MoaC2 [Mycobacterium tuberculosis H37Rv]	34.5905	TAVAAGILR	1.33678	2	436.272	870.529	-5.37077e-05	-0.0616955	52.36	0.00162696	4.98414
gi|15608315	Probable NADPH dependent 2,4-dienoyl-CoA reductase FadH (2,4-dienoyl coenzyme A reductase) (4-enoyl-CoA reductase) [Mycobacterium tuberculosis H37Rv]	29.2996	INMPQAAER	1.33633	2	515.261	1028.51	0.000631687	0.614178	45.99	0.170819	22.5687
gi|15607864	Possible protease IV SppA (endopeptidase IV) (signal peptide peptidase) [Mycobacterium tuberculosis H37Rv]	21.8797	DAVAAIHR	1.33617	2	426.738	851.461	-0.000118541	-0.13922	43.58	0.138348	20.3169
gi|448824754	Fructose 1,6-bisphosphatase GlpX [Mycobacterium tuberculosis H37Rv]	17.5014	VTEAGAMAAGR	1.33616	2	525.256	1048.5	0.000170921	0.163016	72.5	0.0640098	19.2418
gi|560508	pks002b [Mycobacterium tuberculosis]	32.7085	HGVMPATLHVDEPSPR	1.33609	3	581.627	1741.86	0.000873917	0.501716	50.84	0.102838	19.3428
gi|15608676	Probable L-aparaginase AnsA [Mycobacterium tuberculosis H37Rv]	69.9288	VLLMAALAANSPVADVIDR	1.33595	3	647.028	1938.06	0.00125174	0.645875	53.61	0.00326186	6.09143
gi|15608980	Probable inosine-5'-monophosphate dehydrogenase GuaB1(imp dehydrogenase) (IMPDH) (IMPD) [Mycobacterium tuberculosis H37Rv]	31.4271	AGIYTPATDSAGR	1.3359	2	640.317	1278.62	-0.000585135	-0.45763	36.85	0.0515955	16.8231
gi|15608619	Probable membrane protein [Mycobacterium tuberculosis H37Rv]	24.8267	ETMPTNPDNPK	1.33569	2	622.285	1242.56	0.000110632	0.089036	45.72	0.0633974	17.0495
gi|494698100	hypothetical protein J113_25830 [Mycobacterium tuberculosis CAS/NITR204]	31.5366	IVTTYAGVER	1.33558	2	554.803	1107.59	-0.00102311	-0.923722	70.85	0.107294	22.8046
gi|15608385	Probable short-chain type dehydrogenase/reductase [Mycobacterium tuberculosis H37Rv]	17.5014	VTTVHPGGVK	1.33528	2	497.788	993.561	-0.000219274	-0.220696	37.06	0.878449	74.4417
gi|15843403	hypothetical protein MT3889 [Mycobacterium tuberculosis CDC1551]	45.8525	ELEDGLAPELR	1.33514	2	621.322	1240.63	0.000514221	0.414484	41.92	0.0111592	10.7466
gi|15610525	Probable 3-hydroxyacyl-thioester dehydratase HtdY [Mycobacterium tuberculosis H37Rv]	34.6643	NAIVVLR	1.33508	2	392.756	783.497	-0.000171086	-0.218362	33.56	0.00510613	7.90915
gi|15607491	Probable chaperone protein DnaK (heat shock protein 70) (heat shock 70 kDa protein) (HSP70) [Mycobacterium tuberculosis H37Rv]	69.6004	AVGIDLGTTNSVVSVLEGGDPVVVANSEGSR	1.33507	2	1499.77	2997.52	-0.00112127	-0.374064	88.71	0.0855974	20.3155
gi|15607352	Probable iron-regulated phosphoenolpyruvate carboxykinase [GTP] PckA (phosphoenolpyruvate carboxylase) (PEPCK)(pep carboxykinase) [Mycobacterium tuberculosis H37Rv]	28.5199	KTTVPLVTEAR	1.33507	2	607.858	1213.7	-0.00060643	-0.499652	54.89	0.031015	13.6294
gi|15607491	Probable chaperone protein DnaK (heat shock protein 70) (heat shock 70 kDa protein) (HSP70) [Mycobacterium tuberculosis H37Rv]	41.097	VPEDTLNKVDAAVAEAK	1.33505	3	590.647	1768.92	-0.00032905	-0.186018	47.37	0.00271737	5.64472
gi|15610077	Probable multifunctional mycocerosic acid synthase membrane-associated Mas [Mycobacterium tuberculosis H37Rv]	38.173	HGVVPPLLHFNR	1.33505	2	693.393	1384.77	-0.000546533	-0.394674	38.32	0.0153023	9.66803
gi|15610078	Fatty-acid-AMP ligase FadD28 (fatty-acid-AMP synthetase) (fatty-acid-AMP synthase) [Mycobacterium tuberculosis H37Rv]	21.9172	GACVEQYR	1.33497	2	491.724	981.433	-0.000702719	-0.716013	46.96	0.200765	22.8995
gi|15607720	Conserved protein [Mycobacterium tuberculosis H37Rv]	55.5035	RIPTLEEFAEAVDR	1.33497	3	549.29	1644.85	0.000588159	0.357577	50.38	0.0740389	17.8355
gi|15609634	Probable branched-chain keto acid dehydrogenase E1 component, alpha subunit BkdA [Mycobacterium tuberculosis H37Rv]	45.2711	TYLQDQGLWSQR	1.33495	2	747.871	1493.73	0.000172816	0.115695	44.31	0.00617137	6.86009
gi|15608980	Probable inosine-5'-monophosphate dehydrogenase GuaB1(imp dehydrogenase) (IMPDH) (IMPD) [Mycobacterium tuberculosis H37Rv]	64.1992	AVSALDLGLPLAAGNVVSAEGTR	1.33486	3	727.734	2180.18	0.000163007	0.0747679	46.37	0.0116922	10.217
gi|253798691	pyruvate dehydrogenase subunit E1 [Mycobacterium tuberculosis KZN 1435]	26.0895	GSGHQEVATTMATVR	1.33454	3	515.587	1543.74	-0.00137015	-0.887554	50.36	0.0308095	12.0749
gi|15608437	Probable transcription termination factor Rho homolog [Mycobacterium tuberculosis H37Rv]	68.6235	TTILQDIANAITR	1.33432	3	477.272	1428.79	0.000212427	0.148676	75.54	0.00901462	10.4131
gi|15608341	Tetrahydrodipicolinate N-succinyltransferase DapD [Mycobacterium tuberculosis H37Rv]	68.3369	LVAPHGLNAGGLFGVLTNVVWTNHGPCAIDGFEAVR	1.3342	4	940.488	3757.92	0.00643185	1.71155	35.13	0.100297	22.0577
gi|494693038	recombination factor protein RarA [Mycobacterium tuberculosis str. Haarlem/NITR202]	31.0223	SHGVKEVR	1.33363	2	477.261	952.508	-0.00141126	-1.48163	34.68	0.331782	37.6334
gi|15609333	Probable ubiquinol-cytochrome C reductase QcrB (cytochrome B subunit) [Mycobacterium tuberculosis H37Rv]	19.2903	QAEDIDTR	1.33341	2	474.225	946.436	0.000238844	0.252362	41.61	0.13716	25.0466
gi|15610421	Probable bifunctional protein acetyl-/propionyl-coenzyme A carboxylase (alpha chain) AccA3: biotin carboxylase + biotin carboxyl carrier protein (BCCP) [Mycobacterium tuberculosis H37Rv]	20.7587	GECYVER	1.33333	2	456.697	911.38	-0.000270314	-0.296599	32.87	0.0837448	20.8116
gi|15607491	Probable chaperone protein DnaK (heat shock protein 70) (heat shock 70 kDa protein) (HSP70) [Mycobacterium tuberculosis H37Rv]	41.097	VPEDTLNKVDAAVAEAK	1.33327	2	885.468	1768.92	-0.000250934	-0.141857	81.46	0.00252535	6.33804
gi|497621837	carbamoyl phosphate synthase large subunit, partial [Mycobacterium tuberculosis]	44.1356	IWVAGYAVR	1.33324	2	517.793	1033.57	-7.34867e-05	-0.0710998	43.98	0.0382915	15.2841
gi|15609009	Possible L-lactate dehydrogenase (cytochrome) LldD2 [Mycobacterium tuberculosis H37Rv]	40.5351	RLGAALTIQDLR	1.33319	3	442.933	1325.78	0.000148696	0.112157	40.14	0.190813	25.8477
gi|15609515	Lysine-N-oxygenase MbtG (L-lysine 6-monooxygenase) (lysine N6-hydroxylase) [Mycobacterium tuberculosis H37Rv]	59.22	VLSIAQFWDR	1.33299	2	617.832	1233.65	-0.000265903	-0.215541	38.25	0.169014	25.4314
gi|15610269	Two component transcriptional regulatory protein DevR (probably LuxR/UhpA-family) [Mycobacterium tuberculosis H37Rv]	40.0821	TQAAVFATELK	1.33279	2	589.824	1177.63	-0.000512197	-0.434937	59.31	0.00109565	5.28145
gi|15609303	Conserved protein [Mycobacterium tuberculosis H37Rv]	45.3499	DALAGGLMVTK	1.33264	2	538.295	1074.57	0.000573607	0.533799	54.78	0.000617014	4.51209
gi|15607434	Conserved protein [Mycobacterium tuberculosis H37Rv]	58.0136	LFDEWFPANK	1.33255	2	633.811	1265.61	-0.000425519	-0.336217	45.94	0.0176661	12.2848
gi|15608284	Probable short-chain type dehydrogenase/reductase [Mycobacterium tuberculosis H37Rv]	62.5288	DGVFPLAAFR	1.33252	2	546.796	1091.58	0.000166846	0.152849	47.5	0.00555696	7.02111
gi|15608405	Unknown protein [Mycobacterium tuberculosis H37Rv]	51.0794	ILFTHIAVPVMTR	1.33251	3	499.959	1496.85	0.000229457	0.153293	44.9	0.135772	24.1375
gi|15609252	Mycobacterial proteasome ATPase Mpa [Mycobacterium tuberculosis H37Rv]	36.3957	SEAFGIPR	1.33237	2	438.733	875.451	0.000842239	0.962064	34.77	0.0137414	10.055
gi|15610082	Probable conserved lipoprotein LppX [Mycobacterium tuberculosis H37Rv]	39.9309	GVCTYNDEQGVPFR	1.33219	2	821.37	1640.72	-0.00050983	-0.310735	71.59	0.104516	19.8297
gi|15609272	Conserved protein [Mycobacterium tuberculosis H37Rv]	55.8623	IGDLVDEPLWR	1.33195	2	656.848	1311.68	-0.000540145	-0.411796	45.6	0.0423791	12.2164
gi|489995580	fatty oxidation protein fadB [Mycobacterium tuberculosis]	68.7045	QEDFIGIHFFSPVDK	1.33168	2	881.43	1760.85	0.00469909	2.66866	41.8	0.0292951	13.9236
gi|15609015	Probable glutamine synthetase GlnA3 (glutamine synthase) (GS-I) [Mycobacterium tuberculosis H37Rv]	43.226	IDLSALR	1.33166	2	394.237	786.46	0.00021464	0.27292	47.72	0.187216	25.8158
gi|15610384	Probable adenosylhomocysteinase SahH (S-adenosyl-L-homocysteine hydrolase) (adohcyase) [Mycobacterium tuberculosis H37Rv]	31.3157	HSLIDGINR	1.3316	2	512.78	1023.55	0.000121295	0.118504	43.43	0.110531	22.0434
gi|15609709	Probable aspartyl-tRNA synthetase AspS (aspartate--tRNA ligase) (ASPRS) (aspartic acid translase) [Mycobacterium tuberculosis H37Rv]	30.5429	IGYAEAMR	1.33118	2	455.726	909.438	-3.14882e-05	-0.0346238	40.77	0.102668	20.7856
gi|15609661	Probable fatty acid synthase Fas (fatty acid synthetase) [Mycobacterium tuberculosis H37Rv]	47.544	VSLAHALIGWTR	1.33098	2	662.38	1322.75	-0.000866286	-0.654915	76.99	0.030937	11.3444
gi|15609515	Lysine-N-oxygenase MbtG (L-lysine 6-monooxygenase) (lysine N6-hydroxylase) [Mycobacterium tuberculosis H37Rv]	69.56	VAVIGGGETAASMLNELFR	1.33075	2	968.005	1934	0.0020374	1.05347	94.05	0.0607855	17.6243
gi|494691515	hypothetical protein I917_06365 [Mycobacterium tuberculosis str. Haarlem/NITR202]	31.4271	AMLLSAEK	1.33037	2	431.739	861.463	0.000199077	0.231092	39.68	0.0464584	15.8822
gi|15609672	Probable cytoplasmic peptidase PepQ [Mycobacterium tuberculosis H37Rv]	39.0271	IEDTLVVAGGTPK	1.33021	2	650.362	1298.71	0.000628309	0.483795	81.22	0.0209915	11.7395
gi|15610305	Conserved protein [Mycobacterium tuberculosis H37Rv]	36.0618	VEVVEPLR	1.33009	2	470.777	939.539	0.000349407	0.371892	42.35	0.0461963	13.1701
gi|15607491	Probable chaperone protein DnaK (heat shock protein 70) (heat shock 70 kDa protein) (HSP70) [Mycobacterium tuberculosis H37Rv]	35.2512	ITQDLLDR	1.32989	2	487.269	972.524	-0.000177199	-0.182205	48.82	0.00151745	5.9525
gi|15609252	Mycobacterial proteasome ATPase Mpa [Mycobacterium tuberculosis H37Rv]	51.4304	DSPLSSGDAAELEQLR	1.32937	2	844.41	1686.81	-0.000782564	-0.463932	75.72	0.00945856	7.9262
gi|15610077	Probable multifunctional mycocerosic acid synthase membrane-associated Mas [Mycobacterium tuberculosis H37Rv]	32.6345	DMGVEHVYDSR	1.32934	2	654.288	1306.56	0.000310316	0.237506	33.82	0.0671416	17.245
gi|15609435	Conserved protein [Mycobacterium tuberculosis H37Rv]	59.7038	DLLDSGDIGAAGVSNYSLAR	1.32928	3	665.334	1992.98	0.00490855	2.46293	43.19	7.3005e-05	2.24289
gi|15607473	Conserved protein [Mycobacterium tuberculosis H37Rv]	68.7454	LSVADTGIELLGDAGVWQK	1.32921	3	658.018	1971.03	0.000961817	0.487977	58.89	0.0341061	14.6733
gi|15610478	Possible methyltransferase (methylase) [Mycobacterium tuberculosis H37Rv]	72.9893	HQVEWTNYLTPQALIDLVASR	1.32917	3	818.764	2453.27	0.00118787	0.484199	33.59	0.0139799	10.473
gi|433632460	Putative oxidoreductase [Mycobacterium canettii CIPT 140070010]	11.4399	GVVMAVR	1.32915	2	374.21	746.405	-0.00565591	-7.57748	37.12	0.0375682	11.5146
gi|15608613	Probable iron-regulated aconitate hydratase Acn (citrate hydro-lyase) (aconitase) [Mycobacterium tuberculosis H37Rv]	75.4745	DFTQPGGPQAFIYDAAQNYAAQHIPLVVFGGK	1.32914	3	1140.9	3419.69	-0.00196335	-0.574131	36.73	0.00200543	5.88193
gi|15609167	Conserved protein [Mycobacterium tuberculosis H37Rv]	53.5226	GFGAVAAEADWPDAYR	1.32904	2	848.392	1694.77	0.000438658	0.25883	65.31	0.0211844	10.2508
gi|15607187	Possible hydrolase [Mycobacterium tuberculosis H37Rv]	76.5956	LAAMAPDLVGELVLVDVTPSALQR	1.32889	3	826.793	2477.36	0.000895554	0.361496	40.92	0.00131885	4.80254
gi|15840950	hypothetical protein MT1534 [Mycobacterium tuberculosis CDC1551]	61.3199	LLDDLDVPVSVRPVLPVVK	1.32837	3	691.749	2072.23	0.000636884	0.307343	35.52	0.293199	30.3374
gi|15609565	Alkyl hydroperoxide reductase C protein AhpC (alkyl hydroperoxidase C) [Mycobacterium tuberculosis H37Rv]	64.7296	LNDEFEDRDAQILGVSIDSEFAHFQWR	1.32837	4	810.137	3236.52	0.00103075	0.318476	32.89	0.025485	13.3465
gi|15607363	Probable enoyl-CoA hydratase EchA1 (enoyl hydrase) (unsaturated acyl-CoA hydratase) (crotonase) [Mycobacterium tuberculosis H37Rv]	72.9056	AHELGLVNVLAEPGTALDAAIALAEK	1.3282	4	647.359	2585.41	0.00164756	0.637254	37.7	0.0127896	10.858
gi|15608747	Anthranilate synthase component I TrpE (glutamine amidotransferase) [Mycobacterium tuberculosis H37Rv]	57.776	FEMDTDVDPIDVYR	1.3281	2	857.885	1713.76	-2.22367e-06	-0.00129754	72.94	0.0360433	11.5326
gi|15607491	Probable chaperone protein DnaK (heat shock protein 70) (heat shock 70 kDa protein) (HSP70) [Mycobacterium tuberculosis H37Rv]	28.4818	GTSGIDLTK	1.32809	2	446.242	890.47	-0.00070165	-0.787954	59.19	0.0416795	15.5275
gi|386003355	hypothetical protein MRGA423_01820 [Mycobacterium tuberculosis RGTB423]	71.1627	NDFGLVAIDTLLAR	1.32803	3	506.616	1516.83	0.000195701	0.12902	71.28	0.0746692	19.2704
gi|433631340	Glutamate-ammonia-ligase adenylyltransferase GlnE (glutamine-synthetase adenylyltransferase) [Mycobacterium canettii CIPT 140070010]	23.8146	ALIASASR	1.32796	2	394.735	787.455	0.00014876	0.188913	35.5	0.115248	19.9734
gi|15608830	Probable phosphatase [Mycobacterium tuberculosis H37Rv]	21.8797	RPTYIGHDLR	1.32768	3	409.891	1226.65	0.000145506	0.118621	36.98	0.493111	87.4196
gi|15608434	Probable homoserine dehydrogenase ThrA [Mycobacterium tuberculosis H37Rv]	37.7634	VGAPLVLR	1.32767	2	412.771	823.528	0.000323737	0.39311	62.05	0.0113681	11.0289
gi|15607953	Conserved protein [Mycobacterium tuberculosis H37Rv]	54.6333	LYGIVEGGDLAYVEER	1.32761	2	891.947	1781.88	-0.00328973	-1.84621	42.45	0.181357	25.8995
gi|15607162	Conserved protein with FHA domain, FhaA [Mycobacterium tuberculosis H37Rv]	18.1529	GGPDPQGGSDPR	1.32746	2	570.257	1138.5	-0.000188581	-0.16564	49.76	0.492226	49.6035
gi|15608931	Conserved protein [Mycobacterium tuberculosis H37Rv]	75.1828	MGISAATVAALGQALSDPAAEVAVYAR	1.32743	4	651.593	2602.34	0.000778059	0.298984	47.52	0.0427948	16.5406
gi|15840237	fatty acid desaturase [Mycobacterium tuberculosis CDC1551]	62.934	EIAMNMGMDGAWGQWVNR	1.32722	3	689.306	2064.9	0.000595083	0.28819	33.57	0.0993987	25.1542
gi|15607826	Probable membrane protein [Mycobacterium tuberculosis H37Rv]	67.5557	LVVLVNPATQQYLIDWER	1.32717	2	1079.09	2156.16	0.000399135	0.185114	56.13	0.0134382	8.17919
gi|15607491	Probable chaperone protein DnaK (heat shock protein 70) (heat shock 70 kDa protein) (HSP70) [Mycobacterium tuberculosis H37Rv]	67.432	IELSSSQSTSINLPYITVDADKNPLFLDEQLTR	1.32714	4	927.732	3706.9	0.00356592	0.961971	36.06	0.000455991	3.67659
gi|15609252	Mycobacterial proteasome ATPase Mpa [Mycobacterium tuberculosis H37Rv]	28.3718	AGYAFER	1.32685	2	407.198	812.381	-0.000216866	-0.266951	39.59	0.0461491	15.9635
gi|15607352	Probable iron-regulated phosphoenolpyruvate carboxykinase [GTP] PckA (phosphoenolpyruvate carboxylase) (PEPCK)(pep carboxykinase) [Mycobacterium tuberculosis H37Rv]	67.432	LYAVNPEFGFFGVAPGTNWK	1.32685	3	738.706	2213.1	0.000784541	0.354499	43.7	0.00560401	8.88126
gi|31792374	polyketide beta-ketoacyl synthase [Mycobacterium bovis AF2122/97]	69.3152	AYSGYAPIMGTPWLTAFAQR	1.32683	2	1101.05	2200.08	0.000800119	0.363678	56.63	0.0846173	17.4527
gi|433633363	Putative chaperone protein DnaJ1 [Mycobacterium canettii CIPT 140070017]	74.7679	RFDSGFGGGFGGFGVGGDGAEFNLNDLFDAASR	1.32667	3	1105.17	3312.49	-0.000604384	-0.182456	80.24	0.00345857	7.59343
gi|385990939	acyl-CoA synthetase [Mycobacterium tuberculosis CCDC5180]	25.0486	TPAGVMVSNK	1.32665	2	502.265	1002.51	-0.0023194	-2.31357	54.22	0.500847	49.6142
gi|489995580	fatty oxidation protein fadB [Mycobacterium tuberculosis]	49.555	MLFAEALETQK	1.32661	2	640.831	1279.65	2.75315e-05	0.0215149	63.15	0.0123942	9.82327
gi|15608626	Possible exported conserved protein [Mycobacterium tuberculosis H37Rv]	47.3499	QAQILAAEGAK	1.3263	2	541.796	1081.58	0.00125993	1.1649	39.61	0.00544554	7.41885
gi|15610626	Alpha, alpha-trehalose-phosphate synthase [UDP-forming] OtsA (trehalose-6-phosphate synthase) (UDP-glucose-glucosephosphate glucosyltransferase) (trehalosephosphate-UDP glucosyltransferase) (trehalose-6-phosphate synthetase) (trehalose-phosphate syn	76.5956	TEIIQGLLGADLVGFHLPGGAQNFLILSR	1.32606	3	1017.23	3048.68	0.0020549	0.674029	68.61	0.053785	13.8587
gi|385252013	Chain A, Crystal Structure Of Mycobacterium Tuberculosis Fumarase (Rv1098c) S318a In Apo Form	47.6622	GACAQVNSDLGLLAPEK	1.32595	2	871.939	1741.86	-0.00303333	-1.74143	37.09	0.0147896	8.96228
gi|15608124	Possible pterin-4-alpha-carbinolamine dehydratase MoaB2 (PHS) (4-alpha-hydroxy-tetrahydropterin dehydratase) (pterin-4-a-carbinolamine dehydratase) (phenylalanine hydroxylase-stimulating protein) (PHS) (pterin carbinolamine dehydratase) (PCD) [Mycob	50.8031	EILGIAEAIR	1.32541	2	542.822	1083.63	6.75625e-05	0.0623483	65.47	0.1762	26.2004
gi|15608980	Probable inosine-5'-monophosphate dehydrogenase GuaB1(imp dehydrogenase) (IMPDH) (IMPD) [Mycobacterium tuberculosis H37Rv]	40.6842	ALFEEGISTSR	1.32517	2	605.309	1208.6	-0.000472596	-0.391027	59.45	0.00224096	5.30673
gi|15608613	Probable iron-regulated aconitate hydratase Acn (citrate hydro-lyase) (aconitase) [Mycobacterium tuberculosis H37Rv]	75.4745	DFTQPGGPQAFIYDAAQNYAAQHIPLVVFGGK	1.32495	4	855.931	3419.7	0.00264452	0.77332	41.24	0.00505013	7.97624
gi|15607425	ESX conserved component EccC3. ESX-3 type VII secretion system protein. Possible membrane protein [Mycobacterium tuberculosis H37Rv]	76.9205	NLSTDPDELIALLGPVLADRPAFTGQPTDALR	1.32492	3	1126.26	3375.77	0.00288093	0.853415	61.98	0.200365	29.0602
gi|15607188	myo-inositol-1-phosphate synthase Ino1 (inositol 1-phosphate synthetase) (D-glucose 6-phosphate cycloaldolase) (glucose 6-phosphate cyclase) (glucocycloaldolase) [Mycobacterium tuberculosis H37Rv]	21.4567	TQAVTSNLK	1.32465	2	481.269	960.524	-0.000299383	-0.311687	34.15	0.440805	42.9363
gi|15609968	Probable enoyl-CoA hydratase EchA16 (enoyl hydrase) (unsaturated acyl-CoA hydratase) (crotonase) [Mycobacterium tuberculosis H37Rv]	49.6711	AGLVTEVVAHDQLLPTAR	1.32415	2	945.526	1889.04	-0.000223782	-0.118463	83.27	0.343177	35.7916
gi|15608549	Conserved lipoprotein LprG [Mycobacterium tuberculosis H37Rv]	22.9908	GSGNSVQMTLSK	1.32415	2	612.798	1223.58	-0.00010318	-0.0843264	54.02	0.0120406	8.16733
gi|15607491	Probable chaperone protein DnaK (heat shock protein 70) (heat shock 70 kDa protein) (HSP70) [Mycobacterium tuberculosis H37Rv]	69.6408	AVGIDLGTTNSVVSVLEGGDPVVVANSEGSR	1.3241	4	750.389	2997.53	0.00216193	0.721238	48.53	0.0202071	12.4057
gi|15840667	heat shock protein HtrA [Mycobacterium tuberculosis CDC1551]	35.0313	TDLAVLK	1.32397	2	380.234	758.454	0.000257397	0.339371	36.54	0.0170724	10.6889
gi|15610269	Two component transcriptional regulatory protein DevR (probably LuxR/UhpA-family) [Mycobacterium tuberculosis H37Rv]	39.74	VPAARPDVAVLDVR	1.32331	2	739.428	1476.84	1.25798e-05	0.00851807	38.76	0.0651729	16.881
gi|15610099	Possible glycosyl transferase [Mycobacterium tuberculosis H37Rv]	30.5071	AGAGVLLR	1.32318	2	378.74	755.466	0.000182773	0.241934	51	0.107545	19.8705
gi|15610568	Probable glutamate decarboxylase GadB [Mycobacterium tuberculosis H37Rv]	47.6622	ALHDDAVTALAALDK	1.32306	3	508.607	1522.8	-0.00096263	-0.632145	34.01	0.0123366	8.83801
gi|15609614	Probable macrolide-transport ATP-binding protein ABC transporter [Mycobacterium tuberculosis H37Rv]	24.8631	GPDQQKPAGVLSGGER	1.32269	2	798.41	1594.81	-4.65942e-05	-0.0292162	69.62	0.0879596	17.1498
gi|15608448	Probable ATP synthase alpha chain AtpA [Mycobacterium tuberculosis H37Rv]	43.3019	GFAATGGGSVVPDEHVEALDEDK	1.32267	3	767.36	2299.06	-0.000999238	-0.434629	42.88	0.00247518	5.59702
gi|15840237	fatty acid desaturase [Mycobacterium tuberculosis CDC1551]	39.0271	ACNDPVADQLMAK	1.32248	2	716.832	1431.65	0.000439665	0.307104	59.95	0.0418991	14.4761
gi|15610868	Conserved protein [Mycobacterium tuberculosis H37Rv]	32.3051	FAGDMSTAVR	1.32245	2	527.753	1053.49	-0.000189896	-0.180254	47.1	0.155907	25.9176
gi|31791648	mycolic acid synthase [Mycobacterium bovis AF2122/97]	62.6924	LHLEPGMTLLDIGCGWGGGLQR	1.32245	3	794.069	2379.18	0.00137842	0.579366	49.94	0.272643	32.4924
gi|1333784	unnamed protein product [Mycobacterium tuberculosis]	69.6408	WVASVEELMNAVDESIPDPVR	1.32244	2	1186.58	2371.14	-0.000272728	-0.11502	69.49	0.0613715	16.7834
gi|15608273	Probable 5-methyltetrahydropteroyltriglutamate--homocysteine methyltransferase MetE (methionine synthase, vitamin-B12 independent isozyme) [Mycobacterium tuberculosis H37Rv]	30.4718	VSPVSDGLDR	1.32213	2	522.77	1043.52	-1.29102e-05	-0.0123717	48.67	0.122258	20.2344
gi|15609435	Conserved protein [Mycobacterium tuberculosis H37Rv]	67.6372	ALGVTLFDTAEIYGLGK	1.32209	2	884.479	1766.94	-0.00140003	-0.792346	81.63	0.0360049	12.3668
gi|15608550	Probable riboflavin synthase alpha chain RibC (RibE) [Mycobacterium tuberculosis H37Rv]	27.4024	EALVDAAR	1.32205	2	422.73	843.445	-5.03914e-05	-0.0597447	40.48	0.03081	11.4629
gi|15608284	Probable short-chain type dehydrogenase/reductase [Mycobacterium tuberculosis H37Rv]	71.0397	FAQADVTDEAAVSNALELADSLGPVR	1.32196	2	1330.16	2658.31	0.000389392	0.146481	89.46	0.0601151	16.3763
gi|15608469	Probable ATP-dependent helicase DinG [Mycobacterium tuberculosis H37Rv]	29.0412	SAIDTGSDTTTASVR	1.3219	2	741.357	1480.7	-0.000689394	-0.465587	84.28	0.36157	33.4212
gi|385989545	iron-regulated peptidyl-prolyl-cis-trans-isomerase A ppiA [Mycobacterium tuberculosis CCDC5180]	31.4271	IALFGNHAPK	1.32185	2	534.303	1066.59	-0.000346034	-0.324429	52.4	0.0140869	10.5073
gi|15608746	Probable peroxidoxin BcpB [Mycobacterium tuberculosis H37Rv]	30.5795	TTFVIDTDRK	1.32182	2	598.32	1194.63	0.00182662	1.52903	43.25	0.159414	23.1422
gi|479313540	DNA-directed RNA polymerase subunit beta' [Mycobacterium tuberculosis str. Beijing/NITR203]	21.2345	VVAEGGEPAAGR	1.32118	2	556.787	1111.56	-0.00301515	-2.71254	65.65	0.352325	38.1396
gi|15610764	Inorganic pyrophosphatase Ppa (pyrophosphate phospho-hydrolase) (PPASE) (inorganic diphosphatase) (diphosphate phospho-hydrolase) [Mycobacterium tuberculosis H37Rv]	28.4818	AADWVDR	1.32098	2	416.701	831.388	7.56606e-05	0.0910053	53.15	0.0253558	12.7957
gi|15608909	L-gulono-1,4-lactone dehydrogenase [Mycobacterium tuberculosis H37Rv]	76.185	VSLGALGVISQVTLQTVPLFTLHR	1.32095	3	850.499	2548.48	0.00128826	0.505501	70.72	0.0262002	13.2774
gi|15608613	Probable iron-regulated aconitate hydratase Acn (citrate hydro-lyase) (aconitase) [Mycobacterium tuberculosis H37Rv]	54.4342	LDEVVEETFPASDPGQLTFANDDVATDETVHSAAAHADGR	1.32076	4	1050.23	4196.9	-0.00074663	-0.1779	39.23	0.000600376	3.65103
gi|15608441	Conserved protein [Mycobacterium tuberculosis H37Rv]	48.8983	MPLHPVAIELLR	1.32063	3	463.607	1387.8	-0.00058925	-0.424592	54.14	0.0513025	16.2003
gi|15610005	Probable GcpE protein [Mycobacterium tuberculosis H37Rv]	31.2785	AAGAAGIPIR	1.32025	2	448.769	895.524	0.000168244	0.187872	62	0.115377	20.0941
gi|15607491	Probable chaperone protein DnaK (heat shock protein 70) (heat shock 70 kDa protein) (HSP70) [Mycobacterium tuberculosis H37Rv]	19.185	NQAVTNVDR	1.32024	2	508.759	1015.5	-0.000382747	-0.376903	38.14	0.0394393	13.3349
gi|15608531	Probable S-adenosylmethionine synthetase MetK (mat) (AdoMet synthetase) (methionine adenosyltransferase) [Mycobacterium tuberculosis H37Rv]	47.0812	IIVDTYGGWAR	1.31978	2	625.83	1249.64	-0.000973095	-0.778697	61.84	0.00193042	5.55814
gi|15607917	Probable adenylosuccinate lyase PurB (adenylosuccinase) (ASL) (ASASE) [Mycobacterium tuberculosis H37Rv]	75.1828	VADFLGFATVFNSVGQVYPR	1.3191	3	729.713	2186.12	0.000926838	0.423965	59.44	0.00291095	6.49417
gi|339631307	malate dehydrogenase [Mycobacterium africanum GM041182]	76.2682	IFDGVSLALLVGAR	1.31891	2	715.922	1429.83	0.000551839	0.385947	74.85	0.00842003	9.08531
gi|15607278	Probable cytochrome P450 138 Cyp138 [Mycobacterium tuberculosis H37Rv]	59.4626	TDVLALMLR	1.31862	2	516.3	1030.58	-4.81724e-05	-0.0467428	59.68	0.20022	27.5377
gi|15610410	Probable acyl-CoA dehydrogenase FadE25 [Mycobacterium tuberculosis H37Rv]	18.7547	EAGSDAASMR	1.31858	2	497.717	993.418	-4.43048e-05	-0.0445984	56.6	0.270867	33.8938
gi|15608273	Probable 5-methyltetrahydropteroyltriglutamate--homocysteine methyltransferase MetE (methionine synthase, vitamin-B12 independent isozyme) [Mycobacterium tuberculosis H37Rv]	35.764	TLVAGVVDGR	1.31851	2	493.785	985.556	-7.23288e-05	-0.0733888	68.47	0.000784106	5.15343
gi|560527	pyc [Mycobacterium tuberculosis]	75.2651	GVSTNIPFLQAVLDDPDFR	1.31848	2	1052.54	2103.06	-0.000267962	-0.127415	66.13	0.00493299	8.39395
gi|494692045	transcriptional regulator moxR1 [Mycobacterium tuberculosis str. Haarlem/NITR202]	39.1397	MDWAVTAR	1.31848	2	475.232	948.449	0.00057411	0.605314	53.3	0.0122448	9.00053
gi|15608884	Anchored-membrane serine/threonine-protein kinase PknF (protein kinase F) (STPK F) [Mycobacterium tuberculosis H37Rv]	21.1675	LGGAGDPDDTR	1.31771	2	537.245	1072.48	-0.00208353	-1.94273	57.43	0.328707	32.909
gi|15607385	Probable acyl-CoA dehydrogenase FadE5 [Mycobacterium tuberculosis H37Rv]	53.9197	FLFDVETGEPGER	1.31762	2	748.357	1494.7	-0.000130514	-0.0873179	41.74	0.000565304	4.59111
gi|15607403	Aminoglycoside 2'-N-acetyltransferase Aac (Aac(2')-IC) [Mycobacterium tuberculosis H37Rv]	73.1959	LVSALLDAVEQVMR	1.31758	3	515.289	1542.84	0.00031245	0.202516	61.5	0.0442588	13.3206
gi|15609614	Probable macrolide-transport ATP-binding protein ABC transporter [Mycobacterium tuberculosis H37Rv]	47.2353	LNLALTLK	1.31754	2	443.292	884.569	-0.000378594	-0.427998	36.83	0.0449705	14.3131
gi|494691697	acyl-ACP desaturase [Mycobacterium tuberculosis str. Haarlem/NITR202]	58.5378	AADLDVLGADIEAYR	1.31704	3	531.27	1590.79	4.41221e-05	0.027736	60.68	0.192569	28.023
gi|471337032	transcriptional regulator [Mycobacterium tuberculosis str. Erdman = ATCC 35801]	71.9532	LVADLSDVFTDIGVEHAVSGAQIEEFVAR	1.31702	3	1029.86	3086.56	0.00112447	0.364311	40.31	0.0552969	14.166
gi|15607424	ESX conserved component EccB3. ESX-3 type VII secretion system protein. Possible membrane protein [Mycobacterium tuberculosis H37Rv]	40.8375	RYPSEPVSLVDVTR	1.3169	3	539.958	1616.85	4.6033e-05	0.0284707	40.58	0.0495255	16.6007
gi|15839738	molecular chaperone DnaJ [Mycobacterium tuberculosis CDC1551]	69.8463	VAVPPNLAGAAQEALEAYAAAER	1.31687	3	761.398	2281.17	0.000513513	0.225109	43.99	2.09327e-05	1.50411
gi|15607407	Probable 5-oxoprolinase OplA (5-oxo-L-prolinase) (pyroglutamase) (5-OPASE) [Mycobacterium tuberculosis H37Rv]	32.7824	YINQVADQMR	1.31684	2	619.303	1236.59	-0.000458684	-0.370926	33.89	0.0580199	16.1604
gi|15608448	Probable ATP synthase alpha chain AtpA [Mycobacterium tuberculosis H37Rv]	70.5054	QPQSQPMPVEEQVVSIFLGTGGHLDSVPVEDVR	1.31654	4	894.452	3573.78	-0.000339968	-0.0951284	39.07	0.0788262	19.7668
gi|15840782	alpha-amylase [Mycobacterium tuberculosis CDC1551]	20.9394	TPGDPVTR	1.31652	2	421.722	841.429	-0.000109574	-0.130223	40.42	0.400937	41.5238
gi|15610146	Probable glutamyl-tRNA(GLN) amidotransferase (subunit B) GatB (Glu-ADT subunit B) [Mycobacterium tuberculosis H37Rv]	18.1165	LTHIGSETGR	1.31619	3	357.525	1069.55	0.000418245	0.391047	38.35	0.176245	24.7901
gi|15609282	Diviva family protein Wag31 [Mycobacterium tuberculosis H37Rv]	76.9205	RGYNEDEVDAFLDLVENELTR	1.3159	3	833.067	2496.18	0.00109397	0.438258	52.4	0.0834143	17.952
gi|15609268	Monophosphatase CysQ [Mycobacterium tuberculosis H37Rv]	74.1077	AEVAPILLGAIADAWR	1.31587	2	833.47	1664.93	0.00102284	0.614345	91.05	0.010059	8.84508
gi|15608284	Probable short-chain type dehydrogenase/reductase [Mycobacterium tuberculosis H37Rv]	49.4392	GGVVGMTLPIAR	1.31584	2	585.838	1169.66	0.00215599	1.84326	44.35	0.0213559	12.2852
gi|15840667	heat shock protein HtrA [Mycobacterium tuberculosis CDC1551]	31.7937	PSGVQGSFVAER	1.31573	2	617.313	1232.61	-0.00262378	-2.12863	56.46	0.0175319	10.276
gi|489995580	fatty oxidation protein fadB [Mycobacterium tuberculosis]	27.1029	TPIVVNDSR	1.31572	2	500.775	999.535	7.7575e-05	0.077611	41.09	0.091162	17.3676
gi|15609592	Probable oxidoreductase (alpha subunit) [Mycobacterium tuberculosis H37Rv]	74.1492	APAGTLPGVSSFQIQIADYDILTAGDRPDVLVAMNPAALK	1.3157	4	1024.79	4095.14	0.00214894	0.524754	33.56	0.00648974	9.11777
gi|497621777	acetyltransferase [Mycobacterium tuberculosis]	67.761	EIADALLAALER	1.31566	3	428.91	1283.71	0.00017046	0.132787	55.96	0.023964	11.2592
gi|15609365	Multifunctional protein. Has RNASE H,alpha-ribazole phosphatase, and acid phosphatase activities [Mycobacterium tuberculosis H37Rv]	26.7029	AYDTAVTAAR	1.31552	2	519.765	1037.51	0.000471609	0.454557	54.13	0.0784112	20.7445
gi|15610077	Probable multifunctional mycocerosic acid synthase membrane-associated Mas [Mycobacterium tuberculosis H37Rv]	41.7407	IAGAGAMGSVELPAK	1.31531	2	686.369	1370.72	-0.000324843	-0.236986	70.5	0.00457334	6.89098
gi|15842795	hypothetical protein MT3304 [Mycobacterium tuberculosis CDC1551]	73.3207	ELVFSSAQTPSEVEELVSNALR	1.31509	2	1203.11	2404.21	0.000353917	0.147207	78.75	0.0035658	6.73053
gi|15610236	Conserved protein [Mycobacterium tuberculosis H37Rv]	24.1749	SQDVELGGDK	1.31502	2	524.253	1046.49	0.00324766	3.10339	44.93	0.00932437	8.85757
gi|15610982	Superoxide dismutase [FE] SodA [Mycobacterium tuberculosis H37Rv]	13.3019	YAAATSQTK	1.31469	2	470.74	939.466	2.97498e-05	0.0316667	46.73	0.451281	40.0638
gi|15608405	Unknown protein [Mycobacterium tuberculosis H37Rv]	38.5799	LPGLESPEEESAAR	1.31469	2	742.865	1483.72	0.000172657	0.116368	45.17	0.0148571	10.3192
gi|15607871	Possible S-adenosylmethionine-dependent methyltransferase [Mycobacterium tuberculosis H37Rv]	36.5428	FADAMAIR	1.31462	2	447.729	893.443	-5.09768e-06	-0.00570565	54	0.00335004	6.1028
gi|15610162	Cysteine desulfurase IscS (NIFS protein homolog) (nitrogenase metalloclusters biosynthesis protein NIFS) [Mycobacterium tuberculosis H37Rv]	20.4818	TIGNASSLHTSGR	1.31455	2	650.833	1299.65	-0.000946313	-0.728127	49.28	0.807224	109.894
gi|15610264	Conserved protein [Mycobacterium tuberculosis H37Rv]	23.5378	APSVHNSQPWR	1.31416	2	639.821	1277.63	0.000226029	0.176913	52.96	0.166687	24.3666
gi|15607347	Possible conserved transmembrane transport protein MmpL3 [Mycobacterium tuberculosis H37Rv]	23.7461	GMSTQEAIR	1.31392	2	496.745	991.475	-0.000368756	-0.371926	40.87	0.0998424	18.5727
gi|15607261	Probable fatty-acid-CoA ligase FadD7 (fatty-acid-CoA synthetase) (fatty-acid-CoA synthase) [Mycobacterium tuberculosis H37Rv]	68.7045	IVGSDGLPLPAGAVGEIWLR	1.3138	2	1010.57	2019.12	0.000661504	0.327621	40.53	0.0377746	12.3973
gi|15610683	Deazaflavin-dependent nitroreductase Ddn [Mycobacterium tuberculosis H37Rv]	54.5141	VNPLYFLR	1.31373	2	511.295	1020.58	0.000289072	0.283244	32.35	0.0953992	18.1966
gi|15610231	Conserved hypothetical protein [Mycobacterium tuberculosis H37Rv]	65.2979	VLLDQPADVSML	1.31358	2	650.845	1299.67	0.00052246	0.401993	53.15	0.00323155	6.7678
gi|15608447	Probable ATP synthase delta chain AtpH [Mycobacterium tuberculosis H37Rv]	31.2408	ILDVQPR	1.31352	2	420.751	839.487	0.00018061	0.215143	32.9	0.134437	21.1517
gi|15607491	Probable chaperone protein DnaK (heat shock protein 70) (heat shock 70 kDa protein) (HSP70) [Mycobacterium tuberculosis H37Rv]	69.6408	AVGIDLGTTNSVVSVLEGGDPVVVANSEGSR	1.31336	3	1000.18	2997.53	0.000709042	0.236542	84.23	0.00259745	6.39881
gi|15610961	Polyketide synthase Pks2 [Mycobacterium tuberculosis H37Rv]	69.1117	GVLHAAAVVEDATLANITDELLAR	1.313	2	1231.67	2461.32	-0.000856275	-0.347893	97.22	0.294434	28.1091
gi|15608273	Probable 5-methyltetrahydropteroyltriglutamate--homocysteine methyltransferase MetE (methionine synthase, vitamin-B12 independent isozyme) [Mycobacterium tuberculosis H37Rv]	24.8267	IEAIVASGAHR	1.31296	3	375.212	1122.61	0.000454046	0.404454	59.87	0.0545904	14.7842
gi|15841094	hypothetical protein MT1676 [Mycobacterium tuberculosis CDC1551]	20.4116	RLEDQYAQR	1.31288	2	589.799	1177.58	0.000162612	0.13809	37.43	0.223607	28.6884
gi|15607372	Probable acyl-CoA dehydrogenase FadE4 [Mycobacterium tuberculosis H37Rv]	73.8154	IWYSDFLDFVGR	1.3127	2	759.375	1516.74	0.000979792	0.645988	85.29	0.000329422	3.60015
gi|15609672	Probable cytoplasmic peptidase PepQ [Mycobacterium tuberculosis H37Rv]	49.1286	DAGELALLR	1.3125	2	479.272	956.528	-0.00062235	-0.650634	54.78	0.0591902	16.5157
gi|15610108	Probable oxidoreductase [Mycobacterium tuberculosis H37Rv]	21.5161	AIAASGVAR	1.31225	2	408.24	814.466	-8.71176e-05	-0.106963	51.83	0.469861	42.0242
gi|15609614	Probable macrolide-transport ATP-binding protein ABC transporter [Mycobacterium tuberculosis H37Rv]	52.8547	KLDFEEIQIPVGPR	1.31216	3	547.638	1639.89	0.000266673	0.162616	32.23	0.115554	19.7431
gi|15609565	Alkyl hydroperoxide reductase C protein AhpC (alkyl hydroperoxidase C) [Mycobacterium tuberculosis H37Rv]	44.2096	ELSQAAGVLNADGVADR	1.31215	2	843.426	1684.84	-0.000534147	-0.317032	125.16	0.00417027	6.98274
gi|15607352	Probable iron-regulated phosphoenolpyruvate carboxykinase [GTP] PckA (phosphoenolpyruvate carboxylase) (PEPCK)(pep carboxykinase) [Mycobacterium tuberculosis H37Rv]	45.5808	NSYLALSDPSDVAR	1.31207	2	754.372	1506.73	-0.00284562	-1.88861	63.73	0.000959645	4.5388
gi|15610182	Probable NADP-dependent alcohol dehydrogenase AdhC [Mycobacterium tuberculosis H37Rv]	73.4852	FVIDISAL	1.31204	2	439.255	876.496	9.76751e-05	0.111438	45.56	0.00777833	9.11125
gi|383308675	phenolpthiocerol synthesis type-I polyketide synthase ppsB, partial [Mycobacterium tuberculosis RGTB327]	46.9293	LDALALLHR	1.31199	3	341.21	1020.61	-0.000457895	-0.448649	43.19	0.00269632	6.75476
gi|3891647	Chain A, Quinolinate Phosphoribosyltransferase (Qaprtase) From Mycobacterium Tuberculosis In Complex With Phthalate And Prpcp	67.5147	TMLNLVGHLSGIATATAAWVDAVR	1.31169	3	828.441	2482.3	0.00194938	0.78531	39.02	0.049898	12.048
gi|15609001	Conserved protein [Mycobacterium tuberculosis H37Rv]	35.3248	APGSMHAGVGSGLVGDTVGNPK	1.3116	3	670.002	2006.98	9.3324e-05	0.0464996	33.44	0.00196815	6.22077
gi|15607384	Probable acetyl-CoA acyltransferase FadA2 (3-ketoacyl-CoA thiolase) (beta-ketothiolase) [Mycobacterium tuberculosis H37Rv]	25.1236	VAVLGGNR	1.31157	2	393.235	784.456	0.000201641	0.257046	35.73	0.292644	33.2254
gi|494691496	phosphoserine aminotransferase [Mycobacterium tuberculosis str. Haarlem/NITR202]	53.4437	LYSWAQERPYTTPFVTDPGLR	1.31146	3	833.089	2496.24	-9.05893e-05	-0.0362903	45.75	0.00345668	6.02017
gi|15610913	Probable oxidoreductase [Mycobacterium tuberculosis H37Rv]	70.0529	LKQETDGSGADIILDIMGASYLDR	1.31142	3	861.1	2580.28	0.00375202	1.45412	58.09	0.119118	20.0258
gi|15609296	Conserved protein [Mycobacterium tuberculosis H37Rv]	35.5804	VVGSWHGEPMPMSSR	1.31126	2	828.885	1655.76	0.00034269	0.206969	34.1	0.0842293	15.3922
gi|15610937	Fatty-acid-AMP ligase FadD32 (fatty-acid-AMP synthetase) (fatty-acid-AMP synthase). Also shown to have acyl-ACP ligase activity [Mycobacterium tuberculosis H37Rv]	21.5523	EEESAQTFK	1.31103	2	534.746	1067.48	0.000250885	0.235026	35.59	0.203191	28.3332
gi|15608450	Probable ATP synthase beta chain AtpD [Mycobacterium tuberculosis H37Rv]	34.4802	ETIEAFDR	1.31101	2	490.737	979.46	-0.00100436	-1.02542	50.47	0.0148013	9.6784
gi|3891647	Chain A, Quinolinate Phosphoribosyltransferase (Qaprtase) From Mycobacterium Tuberculosis In Complex With Phthalate And Prpcp	72.1614	TMLNLVGHLSGIATATAAWVDAVR	1.31066	3	823.109	2466.3	-0.000332184	-0.134689	42.78	0.0285832	11.9619
gi|2275059	glmS [Mycobacterium tuberculosis]	50.6857	FAQSSTVLFLGR	1.31055	2	663.364	1324.71	0.000116161	0.0876875	72.44	0.0857776	18.1963
gi|15608098	Possible magnesium chelatase [Mycobacterium tuberculosis H37Rv]	72.0783	ALAGLLDEWTPVIAGAELGEHPYTPITPESIR	1.31046	4	854.948	3415.76	-0.00368386	-1.07849	50.42	0.109917	18.0504
gi|15609542	Conserved protein [Mycobacterium tuberculosis H37Rv]	58.2942	SVLLGLLVSSQER	1.30983	2	700.909	1399.8	0.000232526	0.166113	78.78	0.337486	35.1977
gi|15609482	Possible conserved transmembrane protein [Mycobacterium tuberculosis H37Rv]	32.3418	ELASQTEAFEK	1.30941	2	626.801	1251.59	-0.00989365	-7.90481	39.43	0.115152	21.2656
gi|15608372	Conserved protein [Mycobacterium tuberculosis H37Rv]	36.5068	AVDVADAIR	1.30931	2	465.256	928.498	0.000262582	0.282803	40.99	0.0348838	12.0918
gi|15608466	1,4-alpha-glucan branching enzyme GlgB (glycogen branching enzyme) [Mycobacterium tuberculosis H37Rv]	39.7024	LWEVLGAHPR	1.30929	3	393.221	1176.64	0.00032595	0.277017	43.58	0.0194261	10.0931
gi|15607425	ESX conserved component EccC3. ESX-3 type VII secretion system protein. Possible membrane protein [Mycobacterium tuberculosis H37Rv]	54.6743	QIIGVEDAYHIESGK	1.30909	2	821.412	1640.81	0.0044785	2.72945	38.62	0.00257198	5.31906
gi|15608295	Possible pyridoxamine 5'-phosphate oxidase (PNP/PMP oxidase) (pyridoxinephosphate oxidase) (PNPOX) (pyridoxine 5'-phosphate oxidase) [Mycobacterium tuberculosis H37Rv]	51.4304	LLIQVSIAEPR	1.30874	2	619.877	1237.74	-0.000263345	-0.212762	74.95	0.0793181	17.7868
gi|15610264	Conserved protein [Mycobacterium tuberculosis H37Rv]	44.3993	QAIISCGAVLDHLR	1.30866	3	518.28	1551.82	-0.000714909	-0.460691	42.75	0.351268	31.7149
gi|560527	pyc [Mycobacterium tuberculosis]	49.1682	VYAPFESGLPGPTGR	1.30855	2	774.396	1546.78	-0.001048	-0.677535	43.51	0.0195377	10.8274
gi|385998523	transmembrane ABC transporter ATP-binding protein [Mycobacterium tuberculosis CTRI-2]	29.3712	IPAAPPSGPQPR	1.30848	2	594.331	1186.65	0.00179773	1.51497	39.44	0.0682553	16.3726
gi|15609542	Conserved protein [Mycobacterium tuberculosis H37Rv]	40.1193	VLDVPEESIR	1.30835	2	578.814	1155.61	-0.000266798	-0.230872	40.9	0.00540068	6.13904
gi|15609763	Hypoxic response protein 1 Hrp1 [Mycobacterium tuberculosis H37Rv]	46.1209	GLAAGLDPNTATAGELAR	1.30832	2	849.444	1696.87	-0.000292844	-0.172579	68.07	0.00282713	6.70207
gi|15608401	Conserved protein [Mycobacterium tuberculosis H37Rv]	29.4486	HVGVQLLR	1.30821	2	461.285	920.556	0.000218773	0.237653	37.86	0.10255	17.0302
gi|15607711	Conserved protein [Mycobacterium tuberculosis H37Rv]	61.8058	GGRPDLAGDSLGSVVAPTLLIVGGR	1.30817	3	793.112	2376.31	0.000387246	0.162961	37.3	0.300337	27.6194
gi|1657704	sigma factor MytB [Mycobacterium tuberculosis]	46.2757	VDSDLDAQSPAADLVR	1.30813	2	836.413	1670.81	-0.000270276	-0.161764	60.08	0.04285	13.1475
gi|15608077	DNA end-binding protein, Mku [Mycobacterium tuberculosis H37Rv]	41.8178	MAIVHFTLR	1.30791	3	363.207	1086.6	-0.00064958	-0.597809	36.31	0.473809	38.428
gi|15840667	heat shock protein HtrA [Mycobacterium tuberculosis CDC1551]	39.8162	TAEVVDAFTTSK	1.30775	2	634.822	1267.63	-0.000132058	-0.104177	44.23	0.0202335	11.4162
gi|15607492	Probable GrpE protein (HSP-70 cofactor) [Mycobacterium tuberculosis H37Rv]	33.6364	VQADFANYR	1.30768	2	542.265	1082.51	-5.19657e-05	-0.0480046	45.83	0.0403968	14.7981
gi|15610269	Two component transcriptional regulatory protein DevR (probably LuxR/UhpA-family) [Mycobacterium tuberculosis H37Rv]	62.3291	TLLGLLSEGLTNK	1.30751	3	453.601	1357.78	-6.23724e-05	-0.045937	59.43	0.338498	32.5563
gi|15840940	magnesium chelatase [Mycobacterium tuberculosis CDC1551]	45.5424	MLVGLLSK	1.30742	2	430.767	859.52	-0.000121783	-0.141687	36.46	0.187352	24.2099
gi|15610419	Probable thiosulfate sulfurtransferase SseA (rhodanese) (thiosulfate cyanide transsulfurase) (thiosulfate thiotransferase) [Mycobacterium tuberculosis H37Rv]	69.8049	AFRDDVLAILGAQPLIDVR	1.30729	2	1041.59	2081.16	9.79397e-05	0.0470601	70.07	0.137299	25.7665
gi|15843296	hypothetical protein MT3780 [Mycobacterium tuberculosis CDC1551]	63.7893	TQPTAWEYATVPLLTHATK	1.3068	2	1085.56	2169.11	-1.01806e-06	-0.000469345	53.6	0.0244912	11.6681
gi|15607425	ESX conserved component EccC3. ESX-3 type VII secretion system protein. Possible membrane protein [Mycobacterium tuberculosis H37Rv]	33.3751	AVVVQSVPEPK	1.30669	2	576.835	1151.66	0.000199983	0.173648	61.05	0.0434626	15.3464
gi|15610147	Probable 6-phosphofructokinase PfkA (phosphohexokinase) (phosphofructokinase) [Mycobacterium tuberculosis H37Rv]	47.0431	VMLVEVMGR	1.30666	2	517.279	1032.54	-0.00234528	-2.27136	63.52	0.0026846	6.32235
gi|15609296	Conserved protein [Mycobacterium tuberculosis H37Rv]	72.7005	LVLVLLDETFLPGGPR	1.30639	2	870.009	1738	0.0010137	0.583258	56.61	0.0231522	9.87677
gi|15609442	Unknown protein [Mycobacterium tuberculosis H37Rv]	20.7232	VAPDGGSPDGPR	1.30621	2	562.77	1123.53	-0.000354806	-0.315797	32.41	0.344779	37.3717
gi|15842023	branched-chain alpha-keto acid dehydrogenase E2 [Mycobacterium tuberculosis CDC1551]	46.8918	LLVIALK	1.30601	2	385.281	768.547	-0.000542854	-0.706338	34.48	0.0133963	8.3068
gi|15841343	hypothetical protein MT1923 [Mycobacterium tuberculosis CDC1551]	70.2578	AQVADALLGLGVAGLSINVR	1.30586	3	646.378	1936.11	0.000369843	0.191023	61.97	0.0614952	13.9398
gi|494693856	chaperonin GroEL [Mycobacterium tuberculosis str. Haarlem/NITR202]	68.1297	AFLEDLAVVTGGQVVNPDAGMVLR	1.30543	3	829.769	2486.28	0.000777906	0.312879	35.76	0.00541955	7.90641
gi|15610830	Possible conserved transmembrane protein [Mycobacterium tuberculosis H37Rv]	26.3486	SASSDQLMTGR	1.3054	2	576.77	1151.52	0.000386033	0.335237	40.52	0.0913781	17.978
gi|15610277	Probable NADPH quinone oxidoreductase FadB4 (NADPH:quinone reductase) (zeta-crystallin) [Mycobacterium tuberculosis H37Rv]	59.3413	YQYRPEPPFVLGAEIAGVVR	1.30513	3	754.408	2260.2	0.00160433	0.709816	51.36	0.220886	25.6573
gi|433632769	Putative transcriptional regulatory protein (Probably Crp/Fnr-family) [Mycobacterium canettii CIPT 140070010]	33.1138	MDEILAR	1.30511	2	424.221	846.428	0.00091974	1.08661	41.76	0.056619	15.5326
gi|15607706	Conserved protein [Mycobacterium tuberculosis H37Rv]	33.3751	AAVDVFK	1.30507	2	375.213	748.412	0.000278643	0.372312	42.08	0.0379829	14.2579
gi|15610077	Probable multifunctional mycocerosic acid synthase membrane-associated Mas [Mycobacterium tuberculosis H37Rv]	47.427	ELAEFEGELPR	1.30494	2	645.322	1288.63	-0.00020572	-0.159642	66.92	0.0117711	10.2716
gi|15610449	Probable adenosine deaminase Add (adenosine aminohydrolase) [Mycobacterium tuberculosis H37Rv]	66.5297	IPLELCPSSNVQTGAVASIAEHPFDLLAR	1.30488	3	1035.87	3104.6	-0.000358484	-0.115469	46.49	0.170459	20.5319
gi|15610128	Conserved protein [Mycobacterium tuberculosis H37Rv]	37.3154	VGVSVWER	1.30481	2	466.254	930.493	0.000478702	0.514461	53.56	0.0827805	16.7471
gi|15611050	Thioredoxin TrxC (TRX) (MPT46) [Mycobacterium tuberculosis H37Rv]	31.8671	LDVDTNPETAR	1.30479	2	615.802	1229.59	-0.000342554	-0.278592	73.27	0.0726944	16.8354
gi|471336057	fumarate reductase iron-sulfur subunit [Mycobacterium tuberculosis str. Erdman = ATCC 35801]	51.4304	YDPVVWLGSK	1.30462	2	582.307	1162.6	-0.00196963	-1.69416	38.66	0.0351059	12.4684
gi|385252013	Chain A, Crystal Structure Of Mycobacterium Tuberculosis Fumarase (Rv1098c) S318a In Apo Form	19.5909	IANDIR	1.30455	2	351.201	700.387	0.000106801	0.152489	32.74	0.231485	30.0165
gi|15609434	Unknown protein [Mycobacterium tuberculosis H37Rv]	42.5035	SIAEAYVPGVAAAK	1.30447	2	673.869	1345.72	-0.000395172	-0.29365	74.68	0.0101452	9.37783
gi|15609142	Universal stress protein family protein [Mycobacterium tuberculosis H37Rv]	27.7945	SASAQLVVVGSHGR	1.30443	3	456.584	1366.73	-0.000391618	-0.286536	75.36	0.0118178	8.83907
gi|15842830	S30AE family protein [Mycobacterium tuberculosis CDC1551]	39.7783	LAVDSGQVLAEPK	1.30422	2	663.867	1325.72	-0.00013481	-0.101688	99.37	0.0380567	11.5576
gi|15607702	Probable polyprenyl-diphosphate synthase GrcC1 (polyprenyl pyrophosphate synthetase) [Mycobacterium tuberculosis H37Rv]	24.7513	LGPEAVR	1.30422	2	371.217	740.419	0.000639646	0.863899	47.38	0.0925014	18.4808
gi|15608341	Tetrahydrodipicolinate N-succinyltransferase DapD [Mycobacterium tuberculosis H37Rv]	33.3751	GPVTVYGVDK	1.30415	2	517.779	1033.54	-5.28059e-08	-5.10921e-05	39.53	0.100778	20.7596
gi|15607454	Conserved protein [Mycobacterium tuberculosis H37Rv]	69.0707	FLSSSGAGTGWSAIFEDLSR	1.30405	2	1044.51	2087	-7.29748e-05	-0.0349664	94.25	0.0541653	15.061
gi|494692045	transcriptional regulator moxR1 [Mycobacterium tuberculosis str. Haarlem/NITR202]	24.2495	KPEQLGMNDVK	1.30401	3	420.22	1257.64	0.000310311	0.246741	46.72	0.0595877	13.8677
gi|15607670	Conserved protein [Mycobacterium tuberculosis H37Rv]	72.0783	EALTELAAVVAAGFPGDPR	1.30379	3	628.667	1882.98	0.000716574	0.380554	42.16	0.017632	8.82048
gi|15609510	Probable chaperone protein DnaJ2 [Mycobacterium tuberculosis H37Rv]	51.59	LAAQGEVGPGGGPAGDLYVEVHEQAHDVFVR	1.30355	4	794.395	3173.55	-0.000750754	-0.236566	37.61	0.0429965	14.8253
gi|15607385	Probable acyl-CoA dehydrogenase FadE5 [Mycobacterium tuberculosis H37Rv]	35.9506	ALGHGEFSDVDVDTAR	1.30346	3	563.601	1687.78	-8.98912e-05	-0.05326	35.62	0.00163017	6.11412
gi|15608447	Probable ATP synthase delta chain AtpH [Mycobacterium tuberculosis H37Rv]	30.6891	QVDLIR	1.30333	2	372.224	742.434	0.000315897	0.425488	49.52	0.100725	17.2691
gi|15609582	Probable nucleoside diphosphate kinase NdkA (NDK) (NDP kinase) (nucleoside-2-P kinase) [Mycobacterium tuberculosis H37Rv]	74.8513	EIALWFPGA	1.30328	2	502.266	1002.52	0.000162163	0.161756	45.65	0.0144616	9.39055
gi|15607720	Conserved protein [Mycobacterium tuberculosis H37Rv]	34.2961	HNFSDGAAAQVVYDGK	1.30316	3	560.266	1677.78	0.000317823	0.189431	54.36	0.0236145	10.1535
gi|15609565	Alkyl hydroperoxide reductase C protein AhpC (alkyl hydroperoxidase C) [Mycobacterium tuberculosis H37Rv]	66.0371	VTFIVDPNNEIQFVSATAGSVGR	1.30303	2	1211.12	2420.23	-1.03549e-05	-0.00427847	80.66	0.0242089	9.41398
gi|15608468	Probable glycogen phosphorylase GlgP [Mycobacterium tuberculosis H37Rv]	71.6192	IEIADVDSTGLPDTPLLGSQLTLTATVR	1.30295	3	966.189	2895.54	-0.000362153	-0.125072	37.37	0.0223156	11.0368
gi|15607624	Probable conserved lipoprotein LprQ [Mycobacterium tuberculosis H37Rv]	20.5866	VVAGAYSR	1.30287	2	411.727	821.44	0.000117958	0.143599	34.81	0.440067	41.857
gi|15609388	Possible flavoprotein [Mycobacterium tuberculosis H37Rv]	69.0707	YEAWSFPDFATGVAALR	1.3026	3	634.313	1899.92	0.00115352	0.607145	40.2	0.225265	24.9724
gi|15607708	Possible cytochrome P450 135B1 Cyp135B1 [Mycobacterium tuberculosis H37Rv]	64.6889	MVGATLSPTTWLPFGGGNR	1.30251	2	981.498	1960.98	-0.00165626	-0.844609	59.18	0.0608197	17.5116
gi|15610750	ESX-1 secretion-associated protein EspD [Mycobacterium tuberculosis H37Rv]	17.5014	MSQQVDADEHR	1.30239	3	439.195	1314.56	-4.763e-05	-0.0362326	44.42	0.17368	23.4486
gi|31794773	ATP-dependent Clp protease ATP-binding subunit CLPC [Mycobacterium bovis AF2122/97]	26.5975	LGAELTR	1.30233	2	380.222	758.429	-6.93474e-05	-0.0914357	41.5	0.0477662	12.0379
gi|15841335	hypothetical protein MT1915 [Mycobacterium tuberculosis CDC1551]	21.4882	TPAPAAGQDEPR	1.30228	2	605.297	1208.58	-3.7182e-05	-0.0307651	77.5	0.172114	24.3058
gi|15610447	Conserved protein [Mycobacterium tuberculosis H37Rv]	40.382	VADLVPIR	1.3022	2	441.774	881.533	-4.29155e-05	-0.0486828	47.95	0.00546829	7.87182
gi|15608613	Probable iron-regulated aconitate hydratase Acn (citrate hydro-lyase) (aconitase) [Mycobacterium tuberculosis H37Rv]	74.0251	SASSLGLDGTEVFDITGIDVLNDGK	1.30197	3	841.755	2522.24	0.00288297	1.14302	62.49	0.00735009	7.27296
gi|386003509	isocitrate lyase [Mycobacterium tuberculosis RGTB423]	45.619	SEIFAELDR	1.30186	2	540.272	1078.53	0.000244171	0.226393	37.13	0.0171743	8.99484
gi|15610844	Aspartate-semialdehyde dehydrogenase Asd (ASA dehydrogenase) (ASADH) (aspartic semialdehyde dehydrogenase) (L-aspartate-beta-semialdehyde dehydrogenase) [Mycobacterium tuberculosis H37Rv]	74.8102	KGAALNTIQIAELLTADL	1.30175	2	928.031	1854.05	0.000709964	0.382927	62.98	0.0192073	10.2741
gi|386003355	hypothetical protein MRGA423_01820 [Mycobacterium tuberculosis RGTB423]	21.6279	ANHVVSGITER	1.3017	2	591.815	1181.61	-0.000762755	-0.645519	53.54	0.227793	28.8739
gi|15610974	Prephenate dehydratase PheA [Mycobacterium tuberculosis H37Rv]	75.6847	IDNQPGALVAALAEFGIR	1.3017	2	928.007	1854	-0.000829961	-0.44766	93.28	0.00175878	6.02983
gi|15842854	mannose-1-phosphate guanylyltransferase [Mycobacterium tuberculosis CDC1551]	27.9773	VEAGCVIER	1.30145	2	516.76	1031.51	-0.000960805	-0.931458	38.1	0.159358	17.815
gi|433633363	Putative chaperone protein DnaJ1 [Mycobacterium canettii CIPT 140070017]	69.8463	VAVPPDLAGAAQEALEAYAAAER	1.3011	2	1142.09	2282.17	0.0193856	8.49442	82.65	0.067913	16.3154
gi|15610077	Probable multifunctional mycocerosic acid synthase membrane-associated Mas [Mycobacterium tuberculosis H37Rv]	56.3416	AGLELLAFGGR	1.3011	2	552.314	1102.61	0.000153352	0.139081	76.97	0.149042	17.9854
gi|15610231	Conserved hypothetical protein [Mycobacterium tuberculosis H37Rv]	28.1612	SVDGGVVVSGR	1.30107	2	516.277	1030.54	-0.000836249	-0.811467	55.14	0.0926895	16.2901
gi|15607826	Probable membrane protein [Mycobacterium tuberculosis H37Rv]	22.5341	QQVQAVVR	1.30105	2	464.272	926.53	-0.000149759	-0.161634	35.86	0.228042	28.5764
gi|15607216	Conserved protein [Mycobacterium tuberculosis H37Rv]	33.4887	VALSTDAGVAPGR	1.30102	2	607.331	1212.65	0.00120054	0.990019	90.1	0.13948	23.3154
gi|15610077	Probable multifunctional mycocerosic acid synthase membrane-associated Mas [Mycobacterium tuberculosis H37Rv]	23.9877	EATSIDPQQR	1.30086	2	572.783	1143.55	-0.000159916	-0.139842	43.47	0.113537	21.2502
gi|15842795	hypothetical protein MT3304 [Mycobacterium tuberculosis CDC1551]	73.3207	ELVFSSAQTPSEVEELVSNALR	1.30075	3	802.412	2404.21	0.000531249	0.220966	81.78	0.000720227	3.91792
gi|15608835	Conserved hypothetical protein [Mycobacterium tuberculosis H37Rv]	72.6598	SESPLLIDGIGIPDVDVDLR	1.30061	2	1062.07	2122.12	0.000794363	0.374326	59.81	0.0320947	12.5037
gi|15610656	Possible coenzyme F420-dependent oxidoreductase [Mycobacterium tuberculosis H37Rv]	59.0984	MAGMYNEWLDEGFAR	1.3006	2	895.387	1788.76	-3.15325e-05	-0.0176281	75.99	0.00193725	5.49077
gi|15607331	Conserved protein [Mycobacterium tuberculosis H37Rv]	27.9773	LAEASAAIAR	1.3006	2	486.777	971.539	-0.000831713	-0.856077	81.01	0.0526476	14.3688
gi|15608601	Probable conserved ATP-binding protein ABC transporter [Mycobacterium tuberculosis H37Rv]	17.8903	VVSEGVNR	1.30041	2	430.237	858.459	0.00296203	3.45042	55.11	0.13604	21.7174
gi|15610419	Probable thiosulfate sulfurtransferase SseA (rhodanese) (thiosulfate cyanide transsulfurase) (thiosulfate thiotransferase) [Mycobacterium tuberculosis H37Rv]	31.4636	ETTLDVPTK	1.30027	2	502.269	1002.52	-0.000347646	-0.346771	40.9	0.0406301	13.6076
gi|15609167	Conserved protein [Mycobacterium tuberculosis H37Rv]	56.2192	SIQEVISYLDK	1.30011	2	647.847	1293.68	-0.00248555	-1.9213	47.07	0.0837103	15.3155
gi|15607488	Probable conserved membrane protein [Mycobacterium tuberculosis H37Rv]	75.9769	YPNDPLALVLIELR	1.30003	2	813.467	1624.92	0.000461915	0.284269	87.31	0.0131197	7.99893
gi|15608835	Conserved hypothetical protein [Mycobacterium tuberculosis H37Rv]	30.4718	NTSRPGLIGIAR	1.29997	2	627.868	1253.72	0.000916849	0.731303	32.84	0.313928	34.6345
gi|489995580	fatty oxidation protein fadB [Mycobacterium tuberculosis]	66.1599	GSQLGLPEVTLGLLPGGGGVTR	1.29964	3	693.392	2077.15	-0.000377514	-0.181746	38.92	0.0704632	18.0919
gi|15609646	Probable short-chain type dehydrogenase/reductase [Mycobacterium tuberculosis H37Rv]	32.3051	AMSVASQYAPR	1.29953	2	590.792	1179.57	-0.000169291	-0.143519	86.68	0.0304712	12.598
gi|15609366	Conserved protein [Mycobacterium tuberculosis H37Rv]	73.7742	QASLEDALLEVLER	1.29951	3	529.286	1584.84	0.000497144	0.313688	48.22	0.0263707	12.9467
gi|15607425	ESX conserved component EccC3. ESX-3 type VII secretion system protein. Possible membrane protein [Mycobacterium tuberculosis H37Rv]	24.9013	DNTDQFNTR	1.29944	2	555.744	1109.47	6.52318e-05	0.0587953	42.24	0.261147	30.9703
gi|15608967	Conserved hypothetical protein [Mycobacterium tuberculosis H37Rv]	20.6493	VAVDHLR	1.29926	2	405.235	808.455	-8.95994e-05	-0.110828	38.61	0.596025	54.4456
gi|15610077	Probable multifunctional mycocerosic acid synthase membrane-associated Mas [Mycobacterium tuberculosis H37Rv]	64.6889	GVLHSAAVVEDATLTNITDELIDRDWSPK	1.29925	3	1055.87	3164.6	5.94232e-05	0.0187775	53.12	0.145087	18.6672
gi|448824754	Fructose 1,6-bisphosphatase GlpX [Mycobacterium tuberculosis H37Rv]	38.9891	CMGGAIQAQLAPR	1.29919	2	686.845	1371.68	0.000209598	0.152805	54.64	0.215948	23.7498
gi|15841252	FtsK/SpoIIIE family protein [Mycobacterium tuberculosis CDC1551]	39.5143	LDSDPQAGLHTLVAR	1.29918	2	796.923	1591.83	-7.33453e-05	-0.046076	44.47	0.1587	20.3078
gi|15608592	Probable quinone reductase Qor (NADPH:quinone reductase) (zeta-crystallin homolog protein) [Mycobacterium tuberculosis H37Rv]	32.2696	GLTAHYLLK	1.29914	2	508.3	1014.59	-0.000388122	-0.382542	43.85	0.00300835	5.0375
gi|15842023	branched-chain alpha-keto acid dehydrogenase E2 [Mycobacterium tuberculosis CDC1551]	65.2169	GSTFTVSNFGALGVDDGVPVINHPEAAILGLGAIKPR	1.29898	4	923.246	3688.96	-0.00115883	-0.314134	36.21	0.0834675	16.1851
gi|118468058	hypothetical protein MSMEG_5081 [Mycobacterium smegmatis str. MC2 155]	61.8468	LVVELTPDEAAALGDELK	1.29896	3	628.339	1881.99	0.000657523	0.349376	43.82	0.254038	26.4462
gi|15842896	Ama/HipO/HyuC family hydrolase [Mycobacterium tuberculosis CDC1551]	26.4585	LADAGLNPK	1.29894	2	449.753	897.491	-0.000671485	-0.74818	54.06	0.378886	35.7237
gi|15610857	DNA polymerase III (subunit gamma/tau) DnaZ/X [Mycobacterium tuberculosis H37Rv]	21.2704	AVNPAPTANSTQR	1.29885	2	663.842	1325.67	-0.000211451	-0.159505	50.3	0.717319	65.5919
gi|15610824	Conserved protein [Mycobacterium tuberculosis H37Rv]	19.7864	GELAATEHAEAR	1.29883	3	418.874	1253.6	-9.54498e-05	-0.0761405	34.73	0.335326	35.4495
gi|15608574	Probable glyceraldehyde 3-phosphate dehydrogenase Gap (GAPDH) [Mycobacterium tuberculosis H37Rv]	39.252	FDSILGR	1.29871	2	404.222	806.429	0.000280527	0.347864	45.92	0.00767655	6.46441
gi|31792374	polyketide beta-ketoacyl synthase [Mycobacterium bovis AF2122/97]	68.0467	IAGSGAMASVELPGQQVLSELAIR	1.29811	3	799.765	2396.27	-0.00112004	-0.467409	34.76	0.0007605	4.26583
gi|15608086	Probable glucose-6-phosphate isomerase Pgi (GPI) (phosphoglucose isomerase) (phosphohexose isomerase) (phi) [Mycobacterium tuberculosis H37Rv]	35.7266	QFFADDPGR	1.29808	2	526.743	1051.47	-0.000751488	-0.714701	43.14	0.0232092	11.6304
gi|15607473	Conserved protein [Mycobacterium tuberculosis H37Rv]	73.8569	LLVDAVEQTGVETPVWTFLGPR	1.29796	3	809.769	2426.29	0.000727068	0.299663	49.92	0.000186538	2.57534
gi|386003509	isocitrate lyase [Mycobacterium tuberculosis RGTB423]	45.619	MVEAGFATVEDVDK	1.2977	2	755.859	1509.7	0.00195362	1.29404	57.4	0.00134202	4.27127
gi|15609009	Possible L-lactate dehydrogenase (cytochrome) LldD2 [Mycobacterium tuberculosis H37Rv]	52.0264	AAFDYADGGAEDELSIAR	1.29768	2	935.926	1869.84	-7.73002e-05	-0.0413406	99.56	6.97065e-07	0.739128
gi|15609252	Mycobacterial proteasome ATPase Mpa [Mycobacterium tuberculosis H37Rv]	26.7029	EQLENAVGSHAPTR	1.29753	3	503.587	1507.74	0.000242132	0.160593	32.28	0.0332946	13.8989
gi|1333784	unnamed protein product [Mycobacterium tuberculosis]	60.5123	ETDKPFLMPVEDVFTITGR	1.29719	3	737.705	2210.09	0.00166824	0.75483	35.5	0.261198	26.1761
gi|386003509	isocitrate lyase [Mycobacterium tuberculosis RGTB423]	74.9758	AYAPFADLIWMETGTPDLEAAR	1.29708	2	1219.59	2437.16	0.00109413	0.448935	69.44	0.00454996	6.17309
gi|15842284	cytoplasmic protein, 35 kDa [Mycobacterium tuberculosis CDC1551]	40.0821	MLEVEQAGIQMAGHSR	1.29705	3	586.287	1755.84	-0.000470171	-0.267776	32.87	0.00558319	6.44692
gi|15607491	Probable chaperone protein DnaK (heat shock protein 70) (heat shock 70 kDa protein) (HSP70) [Mycobacterium tuberculosis H37Rv]	13.2683	DAEAHAEEDR	1.2969	2	571.739	1141.46	-6.47252e-05	-0.0567037	65.3	0.10553	16.2274
gi|15607371	Probable phosphotriesterase Php (parathion hydrolase) (PTE) (aryldialkylphosphatase) (paraoxonase) (a-esterase) (aryltriphosphatase) (paraoxon hydrolase) [Mycobacterium tuberculosis H37Rv]	69.8872	GVDTIVDLTVIGLGR	1.2969	2	764.441	1526.87	-0.000153005	-0.100208	77	0.0436794	14.6343
gi|15608346	Probable fatty-acid-CoA ligase FadD6 (fatty-acid-CoA synthetase) (fatty-acid-CoA synthase) [Mycobacterium tuberculosis H37Rv]	73.4852	TAGVSPMPLAFVEYDLDTGDPLR	1.29664	3	822.074	2463.2	0.0020643	0.838058	36.78	0.0204403	10.3047
gi|15610431	Probable transcriptional regulatory protein (probably TetR-family) [Mycobacterium tuberculosis H37Rv]	42.6908	AFFAAVVK	1.29657	2	426.752	851.49	-0.000118594	-0.139278	34.46	0.00996179	9.63603
gi|15609701	Probable glutamine-transport ATP-binding protein ABC transporter GlnQ [Mycobacterium tuberculosis H37Rv]	60.6732	FDDVDITTLEGAALAK	1.29637	2	839.93	1677.85	0.00029553	0.176137	81.76	0.199405	25.3739
gi|15609094	Hypothetical protein Rv1957 [Mycobacterium tuberculosis H37Rv]	19.5909	IQNQAADDDVK	1.29636	2	608.794	1215.57	-0.000221431	-0.182162	47.88	0.180908	23.9639
gi|253798691	pyruvate dehydrogenase subunit E1 [Mycobacterium tuberculosis KZN 1435]	18.1529	ANDGGYVR	1.29611	2	426.204	850.394	0.000307977	0.362159	65.78	0.294851	31.558
gi|15608776	Probable excinuclease ABC (subunit A-DNA-binding ATPase) UvrA [Mycobacterium tuberculosis H37Rv]	21.0013	LNAQGYSR	1.29601	2	454.733	907.451	-0.000159716	-0.176005	39.03	0.40622	39.5443
gi|15609344	Probable nicotinate-nucleotide-dimethylbenzimidazol phosphoribosyltransferase CobT [Mycobacterium tuberculosis H37Rv]	73.6512	TPLLLDGVAVTAAALVAER	1.29601	3	627.367	1879.08	0.000521772	0.277675	48.47	0.0034122	5.76833
gi|15610816	Probable anion transporter ATPase [Mycobacterium tuberculosis H37Rv]	33.0417	LGQLLSQDR	1.29579	2	515.288	1028.56	0.000229123	0.222761	32.01	0.079575	14.3932
gi|15607504	Probable fructose-bisphosphate aldolase Fba [Mycobacterium tuberculosis H37Rv]	46.4677	PFDFVFHGGSGSLK	1.29497	3	498.917	1493.73	-0.000433391	-0.29014	34.54	0.00829144	9.21936
gi|15608407	Probable transcriptional regulatory protein EmbR [Mycobacterium tuberculosis H37Rv]	36.8391	GPVLDDLR	1.29485	2	442.749	883.483	0.00659764	7.46782	35.1	0.00967819	7.564
gi|15608071	Transmembrane serine/threonine-protein kinase D PknD (protein kinase D) (STPK D) [Mycobacterium tuberculosis H37Rv]	71.1216	LLAGSTTSTVLPFTGLNTPLAVAVDSDR	1.29472	3	939.507	2815.5	0.00116669	0.41438	37.52	0.0250118	11.8286
gi|386003355	hypothetical protein MRGA423_01820 [Mycobacterium tuberculosis RGTB423]	71.1627	NDFGLVAIDTLLAR	1.29459	2	759.42	1516.83	0.000821352	0.541494	93.58	0.0843165	18.205
gi|15609614	Probable macrolide-transport ATP-binding protein ABC transporter [Mycobacterium tuberculosis H37Rv]	30.5071	GNVEEGMGDIK	1.29417	2	574.766	1147.52	-0.000247063	-0.215303	49.67	0.117199	19.2799
gi|15608450	Probable ATP synthase beta chain AtpD [Mycobacterium tuberculosis H37Rv]	35.288	TEMLETGLK	1.29405	2	511.266	1020.52	0.00204304	2.00197	41.73	0.0065046	7.31182
gi|15608550	Probable riboflavin synthase alpha chain RibC (RibE) [Mycobacterium tuberculosis H37Rv]	60.7547	GSITVDGISLTVSGLGAEQR	1.29397	2	980.521	1959.03	-5.64017e-05	-0.0287907	116.07	0.38971	35.0905
gi|15608273	Probable 5-methyltetrahydropteroyltriglutamate--homocysteine methyltransferase MetE (methionine synthase, vitamin-B12 independent isozyme) [Mycobacterium tuberculosis H37Rv]	53.5612	QPFTATITGSPR	1.29368	2	629.825	1257.64	0.000229703	0.182647	44.47	0.144684	18.5463
gi|386003509	isocitrate lyase [Mycobacterium tuberculosis RGTB423]	37.4263	SAEQIQQEWDTNPR	1.29367	3	567.933	1700.78	0.000499741	0.293831	33.54	0.0210642	9.47522
gi|15610090	Enoyl reductase [Mycobacterium tuberculosis H37Rv]	44.2096	SNALQEWAYGR	1.29353	2	647.813	1293.61	0.000891304	0.689005	56.66	0.00048859	3.17927
gi|15610973	Probable phosphoglycerate mutase (phosphoglyceromutase) (phosphoglycerate phosphomutase) [Mycobacterium tuberculosis H37Rv]	15.5175	HGQSYGNVER	1.29341	2	573.768	1145.52	4.9804e-06	0.00434771	43.49	0.346567	32.6189
gi|15609388	Possible flavoprotein [Mycobacterium tuberculosis H37Rv]	28.6653	VPASAAGPDLR	1.2933	2	527.288	1052.56	-0.000338885	-0.321962	68.2	0.12049	18.2643
gi|31792374	polyketide beta-ketoacyl synthase [Mycobacterium bovis AF2122/97]	40.4581	VVAVATASGLPVR	1.29297	2	620.375	1238.73	-0.000182608	-0.147415	95.3	0.0103902	7.63332
gi|15609148	Conserved hypothetical protein, probable transcription repressor [Mycobacterium tuberculosis H37Rv]	74.3954	LVADVFELAGLLR	1.29253	2	708.416	1414.82	1.67206e-05	0.0118182	73.99	0.0180401	9.39693
gi|15843341	cyclopropane-fatty-acyl-phospholipid synthase [Mycobacterium tuberculosis CDC1551]	35.7993	STSFAGGFTDR	1.29229	2	573.265	1144.52	0.000146668	0.128149	38.39	0.0128738	9.04885
gi|15608315	Probable NADPH dependent 2,4-dienoyl-CoA reductase FadH (2,4-dienoyl coenzyme A reductase) (4-enoyl-CoA reductase) [Mycobacterium tuberculosis H37Rv]	27.3641	ILAETQVR	1.29225	2	465.274	928.534	-4.42171e-05	-0.0476203	33.91	0.0480439	14.6582
gi|15607787	Conserved protein [Mycobacterium tuberculosis H37Rv]	35.8751	VPLPVEAAR	1.29202	2	476.285	950.555	-0.000208825	-0.219687	35.53	0.0061391	7.76636
gi|15608450	Probable ATP synthase beta chain AtpD [Mycobacterium tuberculosis H37Rv]	73.6924	YKDLQDIIAILGIDELSEEDK	1.29162	3	807.42	2419.24	0.000453712	0.187543	61.31	0.00863735	7.29178
gi|581380	thymidylate synthase [Mycobacterium tuberculosis]	32.1987	ITDYLSR	1.29156	2	434.232	866.45	9.36351e-05	0.108068	48.11	0.0781727	14.3294
gi|15608613	Probable iron-regulated aconitate hydratase Acn (citrate hydro-lyase) (aconitase) [Mycobacterium tuberculosis H37Rv]	46.1603	WGQGAFDDFK	1.29155	2	585.764	1169.51	-0.000166054	-0.141986	66.59	0.0167496	8.53391
gi|31792374	polyketide beta-ketoacyl synthase [Mycobacterium bovis AF2122/97]	38.8024	TTLGELSEVR	1.29136	2	552.798	1103.58	-0.00144456	-1.30897	58.79	0.0225988	10.0305
gi|15607273	Probable acyl-CoA dehydrogenase FadE1 [Mycobacterium tuberculosis H37Rv]	58.8167	LALLNEIIGR	1.29127	2	556.345	1110.68	-0.000347965	-0.313291	66.44	0.098514	15.6098
gi|490004964	UDP-N-acetylmuramate--alanine ligase [Mycobacterium tuberculosis]	35.5444	AFAAEFGR	1.29124	2	434.719	867.424	0.000342969	0.395388	50.26	0.0804614	13.8588
gi|31792374	polyketide beta-ketoacyl synthase [Mycobacterium bovis AF2122/97]	45.8901	SVSGSLQGMLSPTGR	1.29115	2	738.877	1475.74	-0.00120524	-0.816703	75.39	0.0720609	16.9627
gi|15609597	Probable ATP-dependent CLP protease proteolytic subunit 2 ClpP2 (endopeptidase CLP 2) [Mycobacterium tuberculosis H37Rv]	36.2107	TLMETTLAR	1.29113	2	518.279	1034.54	0.000500072	0.483375	54.42	0.0115736	7.31391
gi|15610938	Probable conserved membrane protein [Mycobacterium tuberculosis H37Rv]	39.1016	VTGPIAQQFAPAR	1.29107	2	678.375	1354.74	-0.000122209	-0.0902088	48.98	0.0140797	7.86587
gi|15608346	Probable fatty-acid-CoA ligase FadD6 (fatty-acid-CoA synthetase) (fatty-acid-CoA synthase) [Mycobacterium tuberculosis H37Rv]	64.9737	DTAFYIFTSGTTGFPK	1.29107	2	876.928	1751.84	0.000304591	0.173869	56.51	0.00133884	4.59866
gi|15610962	Probable fatty-acid-AMP ligase FadD23 (fatty-acid-AMP synthetase) (fatty-acid-AMP synthase) [Mycobacterium tuberculosis H37Rv]	60.4305	TFGGALVAPSAGTPVGPWLR	1.29103	2	977.523	1953.03	-0.0154383	-7.90474	59.64	0.170306	20.8737
gi|386003355	hypothetical protein MRGA423_01820 [Mycobacterium tuberculosis RGTB423]	66.8567	AALLHEAELQLAEFIGLDEVKR	1.29071	3	822.453	2464.34	0.00381588	1.54844	39.55	0.0224687	9.5198
gi|15609012	Conserved protein [Mycobacterium tuberculosis H37Rv]	33.0417	ARPQLAVTFR	1.29066	2	579.841	1157.67	-3.80808e-05	-0.0328945	42.52	0.0770685	14.4915
gi|340625830	putative thiosulfate sulfurtransferase CYSA2 [Mycobacterium canettii CIPT 140010059]	21.0931	SPDEFSGK	1.29048	2	433.698	865.382	0.000139607	0.161325	42.37	0.433444	39.4321
gi|15608211	Possible enoyl-CoA hydratase EchA9 (enoyl hydrase) (unsaturated acyl-CoA hydratase) (crotonase) [Mycobacterium tuberculosis H37Rv]	18.1529	AQLIDKDR	1.29043	2	479.769	957.524	-0.000444964	-0.464702	34.73	0.491832	44.0152
gi|15610537	Conserved protein [Mycobacterium tuberculosis H37Rv]	71.7861	GNLDEGEPFGLPGTYLNSFYEIR	1.29038	3	863.416	2587.23	0.00346778	1.34035	36.4	0.0121975	9.19758
gi|15607871	Possible S-adenosylmethionine-dependent methyltransferase [Mycobacterium tuberculosis H37Rv]	74.0251	TAWIAEGLLGYLSAEAQDR	1.29032	3	688.685	2063.03	0.00104921	0.508579	58.56	0.00150417	5.26639
gi|15608682	Possible ketoacyl reductase [Mycobacterium tuberculosis H37Rv]	39.5143	LDELADQLR	1.29031	2	536.785	1071.56	0.00042276	0.394529	37.42	0.0180716	10.3684
gi|15608071	Transmembrane serine/threonine-protein kinase D PknD (protein kinase D) (STPK D) [Mycobacterium tuberculosis H37Rv]	71.1216	LLAGSTTSTVLPFTGLNTPLAVAVDSDR	1.29001	2	1408.76	2815.5	-0.000720055	-0.255747	35.38	0.134612	22.9946
gi|15607581	60 kDa chaperonin 2 GroEL2 (protein CPN60-2) (GroEL protein 2) (65 kDa antigen) (heat shock protein 65) (cell wall protein A) (antigen A) [Mycobacterium tuberculosis H37Rv]	75.5162	VIGAGKPLLIIAEDVEGEALSTLVVNK	1.28997	4	687.9	2747.57	0.00137412	0.500122	50.01	0.0152703	9.56878
gi|386005276	glycyl-tRNA synthetase [Mycobacterium tuberculosis RGTB423]	30.6156	ADHLIEAYEAK	1.28995	3	420.547	1258.62	0.000230033	0.182766	36.08	0.149132	19.5207
gi|15607993	Probable pyruvate or indole-3-pyruvate decarboxylase Pdc [Mycobacterium tuberculosis H37Rv]	38.8762	RPGYILLSSDVAR	1.28993	2	723.907	1445.8	0.000209165	0.144671	39.85	0.112394	19.2444
gi|15607581	60 kDa chaperonin 2 GroEL2 (protein CPN60-2) (GroEL protein 2) (65 kDa antigen) (heat shock protein 65) (cell wall protein A) (antigen A) [Mycobacterium tuberculosis H37Rv]	75.5587	VGNEGVITVEESNTFGLQLELTEGMR	1.28946	2	1411.7	2821.38	-8.87765e-05	-0.0314656	64.31	0.19364	23.1522
gi|15610554	10 kDa chaperonin GroES (protein CPN10) (protein GroES) (BCG-a heat shock protein) (10 kDa antigen) [Mycobacterium tuberculosis H37Rv]	26.5258	VNIKPLEDK	1.28923	2	528.308	1054.6	-0.000349135	-0.331058	37.71	0.0389248	12.8266
gi|386003355	hypothetical protein MRGA423_01820 [Mycobacterium tuberculosis RGTB423]	59.9481	VAHDQCDAWTGLAAAGDQSIGVLEAASR	1.28892	3	957.122	2868.34	-0.00118451	-0.412959	46.43	0.124184	22.7257
gi|15608592	Probable quinone reductase Qor (NADPH:quinone reductase) (zeta-crystallin homolog protein) [Mycobacterium tuberculosis H37Rv]	68.583	DAGADVVLDYPEDAWQFAGR	1.28884	3	732.34	2194	0.00145152	0.661587	52.19	0.0349281	13.36
gi|31792374	polyketide beta-ketoacyl synthase [Mycobacterium bovis AF2122/97]	58.8558	SAASVLPSDLANLEQAGLR	1.28868	3	638.009	1911.01	-0.000409722	-0.214401	33.25	0.162066	23.7366
gi|15608421	Probable oligopeptide-transport ATP-binding protein ABC transporter OppD [Mycobacterium tuberculosis H37Rv]	62.0899	SAAAMAVVGLLPEYAQVR	1.28856	3	616.001	1844.98	0.000799922	0.433566	34.87	0.160394	18.4697
gi|15609701	Probable glutamine-transport ATP-binding protein ABC transporter GlnQ [Mycobacterium tuberculosis H37Rv]	74.727	AIALDPQLILADEPTAHLDFIQVEEVLR	1.28831	3	1043.9	3128.68	0.000458191	0.146449	51.67	0.022295	10.9206
gi|15607433	ESX conserved component EccE3. ESX-3 type VII secretion system protein. Probable transmembrane protein [Mycobacterium tuberculosis H37Rv]	64.4023	TWVGLTVVADDNLAALQAR	1.28799	3	671.699	2012.08	0.00619362	3.07823	53.6	0.0504679	14.5733
gi|489995580	fatty oxidation protein fadB [Mycobacterium tuberculosis]	55.3863	IVATATSGADPVIMLTGPTPATR	1.28792	2	1120.6	2239.19	6.89572e-05	0.0307956	73.9	0.0557843	12.7972
gi|15608935	ESX conserved component EccA5. ESX-5 type VII secretion system protein [Mycobacterium tuberculosis H37Rv]	35.1791	MLEVNQGLR	1.28792	2	530.284	1058.55	-0.00140186	-1.32432	41.7	0.0484888	13.3849
gi|15608531	Probable S-adenosylmethionine synthetase MetK (mat) (AdoMet synthetase) (methionine adenosyltransferase) [Mycobacterium tuberculosis H37Rv]	57.8163	TDVELPWEQLDK	1.28777	2	736.867	1471.72	0.000491533	0.333985	33.24	0.000415905	3.68886
gi|15607425	ESX conserved component EccC3. ESX-3 type VII secretion system protein. Possible membrane protein [Mycobacterium tuberculosis H37Rv]	75.3482	AILLTDSDSPTYVQLINPLVDAAAVSGETQQK	1.28768	3	1119.92	3356.74	6.66975e-05	0.0198697	55.82	0.0109583	9.65962
gi|15608931	Conserved protein [Mycobacterium tuberculosis H37Rv]	36.692	GPSASVLSLK	1.28762	2	479.782	957.549	-0.000212104	-0.221507	45.37	0.0311835	10.8822
gi|15607709	Conserved protein [Mycobacterium tuberculosis H37Rv]	35.4709	FGAVQSAILHAR	1.28758	2	635.354	1268.69	-0.00451644	-3.5599	61.66	0.0221001	11.1914
gi|15608531	Probable S-adenosylmethionine synthetase MetK (mat) (AdoMet synthetase) (methionine adenosyltransferase) [Mycobacterium tuberculosis H37Rv]	62.4893	AAPVGLFVETFGTETEDPVK	1.28756	2	1054.03	2106.05	-9.67204e-05	-0.045925	78.67	0.0332423	10.1799
gi|15608210	Probable enoyl-CoA hydratase EchA8 (enoyl hydrase) (unsaturated acyl-CoA hydratase) (crotonase) [Mycobacterium tuberculosis H37Rv]	20.6858	TMDAAEAER	1.28753	2	497.219	992.423	6.29283e-05	0.0634088	60.85	0.278741	30.8613
gi|15607525	Probable endopeptidase ATP binding protein (chain B) ClpB (ClpB protein) (heat shock protein F84.1) [Mycobacterium tuberculosis H37Rv]	65.2979	NTILILTSNLGSGGSAEQVLAAVR	1.28737	3	795.443	2383.31	0.000331222	0.138976	74.36	0.00809805	7.6676
gi|15609296	Conserved protein [Mycobacterium tuberculosis H37Rv]	44.8946	IGTWIGAAAEGQVSR	1.28728	2	758.399	1514.78	-0.000612563	-0.404389	62.01	0.000142512	2.98027
gi|490009122	hypothetical protein [Mycobacterium tuberculosis]	48.7443	LGLLELR	1.28723	2	407.263	812.512	-0.00043414	-0.534318	39.64	0.0164169	8.79662
gi|15608958	Possible preprotein translocase ATPase SecA2 [Mycobacterium tuberculosis H37Rv]	36.692	VAELGGLHVVGTGR	1.28713	3	455.593	1363.76	-0.00050219	-0.36824	37.14	0.0224514	9.52713
gi|490009642	fatty-acid-CoA ligase fadD19, partial [Mycobacterium tuberculosis]	47.7012	LLELLPNR	1.28708	2	484.3	966.586	-0.000276789	-0.286357	35.99	0.0940549	18.0685
gi|15611046	Probable conserved transmembrane protein [Mycobacterium tuberculosis H37Rv]	48.0462	TEVLGPIDEAPVSAAPR	1.28708	2	861.457	1720.9	-0.00115216	-0.669511	55.87	0.000641612	3.90709
gi|15608332	Unknown protein [Mycobacterium tuberculosis H37Rv]	65.5451	AGVEYGQLLAVLPLQR	1.28695	2	863.997	1725.98	0.00177137	1.0263	55.81	0.00221851	5.82518
gi|15607491	Probable chaperone protein DnaK (heat shock protein 70) (heat shock 70 kDa protein) (HSP70) [Mycobacterium tuberculosis H37Rv]	67.432	IELSSSQSTSINLPYITVDADKNPLFLDEQLTR	1.28692	3	1236.64	3706.89	-0.000803699	-0.216812	66.55	0.0219045	11.2635
gi|15610384	Probable adenosylhomocysteinase SahH (S-adenosyl-L-homocysteine hydrolase) (adohcyase) [Mycobacterium tuberculosis H37Rv]	40.382	VLICGYGDVGK	1.28683	2	590.805	1179.6	-0.000118368	-0.100346	55.17	0.0149367	7.73362
gi|15608448	Probable ATP synthase alpha chain AtpA [Mycobacterium tuberculosis H37Rv]	53.1308	QLIIGDR	1.2867	2	399.229	796.444	5.1179e-05	0.0642593	32.3	0.0700609	16.0775
gi|15610079	Conserved transmembrane transport protein MmpL7 [Mycobacterium tuberculosis H37Rv]	18.4251	IADEATGAR	1.28654	2	452.23	902.445	-0.00022952	-0.254331	58.85	0.328637	32.9119
gi|15610005	Probable GcpE protein [Mycobacterium tuberculosis H37Rv]	57.1748	QEDADALAEIAR	1.28635	2	642.807	1283.6	0.000361284	0.281462	59.14	0.0579608	12.9731
gi|15607352	Probable iron-regulated phosphoenolpyruvate carboxykinase [GTP] PckA (phosphoenolpyruvate carboxylase) (PEPCK)(pep carboxykinase) [Mycobacterium tuberculosis H37Rv]	67.432	LYAVNPEFGFFGVAPGTNWK	1.28626	2	1107.55	2213.09	0.000390738	0.176557	65.55	0.00265049	4.80595
gi|6137489	Chain A, M.Tb. Enoyl-Acp Reductase (Inha) In Complex With Nad+ And C16-Fatty- Acyl-Substrate	20.7232	VTEAIGAGNK	1.28612	2	480.261	958.508	-0.000281368	-0.293548	54.29	0.246098	29.2832
gi|15609167	Conserved protein [Mycobacterium tuberculosis H37Rv]	52.3406	QAGFYGLDLYSLHR	1.28596	3	547.279	1638.82	0.000879858	0.536887	32.67	0.156148	20.509
gi|15611004	ESX conserved component EccA1. ESX-1 type VII secretion system protein [Mycobacterium tuberculosis H37Rv]	70.2578	LASLFESAVSMLPMSEAR	1.2858	2	969.99	1937.96	0.00598333	3.08744	44.57	0.0454693	14.1954
gi|386003509	isocitrate lyase [Mycobacterium tuberculosis RGTB423]	72.9475	QLVIEAVVEDEAVK	1.28576	2	762.912	1523.81	0.000853143	0.559875	64.36	0.0269441	10.1562
gi|15608957	Probable acetolactate synthase IlvG (acetohydroxy-acid synthase)(ALS) [Mycobacterium tuberculosis H37Rv]	69.8049	AFASGLPAVVNVLTDPSVAYPR	1.28572	3	748.742	2243.21	0.0100976	4.50145	40.22	0.00513981	7.07443
gi|15608472	Probable transcriptional regulatory protein [Mycobacterium tuberculosis H37Rv]	31.5366	SSLAPHEAALLK	1.28567	2	618.85	1235.69	-0.000909568	-0.736082	48.23	0.0202472	10.8331
gi|15842897	Ama/HipO/HyuC family hydrolase [Mycobacterium tuberculosis CDC1551]	72.1195	EPLLPALEAELPLGSTDMGNVTQVLPGIHPVIGLDAGAATVHQR	1.28556	4	1125.1	4496.39	0.0148391	3.30023	67.64	0.140096	21.1623
gi|15610410	Probable acyl-CoA dehydrogenase FadE25 [Mycobacterium tuberculosis H37Rv]	59.8666	VGWAGNPSFDLFK	1.28548	2	719.362	1436.71	0.000405361	0.282146	67.09	0.063218	14.2307
gi|489995580	fatty oxidation protein fadB [Mycobacterium tuberculosis]	33.1522	GVEDAGGTYQPHPAEAVVEK	1.28537	3	685.333	2052.98	0.00262601	1.27912	32.2	0.0981945	18.3916
gi|148824958	hypothetical protein TBFG_13785 [Mycobacterium tuberculosis F11]	18.8371	AAETELR	1.28534	2	395.209	788.403	2.96606e-05	0.0376211	45.58	0.277749	32.0141
gi|494692959	alpha-amylase [Mycobacterium tuberculosis str. Haarlem/NITR202]	24.5631	IDVYSR	1.28484	2	376.701	751.387	0.00018063	0.240395	32.64	0.138216	22.3669
gi|15607352	Probable iron-regulated phosphoenolpyruvate carboxykinase [GTP] PckA (phosphoenolpyruvate carboxylase) (PEPCK)(pep carboxykinase) [Mycobacterium tuberculosis H37Rv]	58.6977	TNLAMLQPTIPGWR	1.28466	2	799.429	1596.84	-0.0015374	-0.962776	59.04	0.0727622	14.9895
gi|15610268	Two component sensor histidine kinase DevS [Mycobacterium tuberculosis H37Rv]	60.1895	GLGVIGLLIEDPKPLR	1.28373	3	564.014	1689.02	0.000223892	0.132557	52.98	0.335265	32.5664
gi|15609365	Multifunctional protein. Has RNASE H,alpha-ribazole phosphatase, and acid phosphatase activities [Mycobacterium tuberculosis H37Rv]	31.6117	LVVEQMSGR	1.28363	2	509.771	1017.53	-0.000738285	-0.725567	48.81	0.18247	23.7873
gi|15608747	Anthranilate synthase component I TrpE (glutamine amidotransferase) [Mycobacterium tuberculosis H37Rv]	30.0647	DAPTGGDPLR	1.28325	2	499.749	997.483	-0.000208196	-0.208721	34.68	0.230313	26.2231
gi|15608310	N-acetyl-1-D-myo-inosityl-2-amino-2-deoxy-alpha-D-glucopyranoside deacetylase MshB (GlcNAc-Ins deacetylase) [Mycobacterium tuberculosis H37Rv]	40.0465	WAQLTADHADQLGGYR	1.28324	2	901.435	1800.85	0.000349285	0.193955	72.09	0.302226	37.3085
gi|489995580	fatty oxidation protein fadB [Mycobacterium tuberculosis]	75.1001	VFGEIEDIVEPNAILGSNTSTLPITGLATGVK	1.28313	3	1085.92	3254.73	0.00128386	0.394461	38.95	0.0143072	10.165
gi|497621777	acetyltransferase [Mycobacterium tuberculosis]	67.761	EIADALLAALER	1.28301	2	642.862	1283.71	0.00053535	0.417034	85.41	0.0448871	10.4744
gi|15608273	Probable 5-methyltetrahydropteroyltriglutamate--homocysteine methyltransferase MetE (methionine synthase, vitamin-B12 independent isozyme) [Mycobacterium tuberculosis H37Rv]	29.8421	ATEGYWAGR	1.283	2	505.738	1009.46	-0.000124492	-0.123325	41.47	0.0511161	11.8295
gi|15607425	ESX conserved component EccC3. ESX-3 type VII secretion system protein. Possible membrane protein [Mycobacterium tuberculosis H37Rv]	75.9344	APQLWLPPLDETIPLSAALAR	1.28283	2	1136.64	2271.26	0.000473259	0.208368	50.7	0.00636213	7.33688
gi|15608415	Possible lipoprotein LprC [Mycobacterium tuberculosis H37Rv]	38.7282	AIQGVDSIVMR	1.28274	2	602.822	1203.63	0.00192038	1.59549	55.03	0.102829	18.4675
gi|31794112	phenolpthiocerol synthesis type-I polyketide synthase PPSE [Mycobacterium bovis AF2122/97]	38.7282	VPLILR	1.28273	2	355.75	709.486	0.000515265	0.726253	34.57	0.0158613	8.55089
gi|489995580	fatty oxidation protein fadB [Mycobacterium tuberculosis]	26.9926	KTFFAGGDVK	1.28259	3	357.194	1068.56	0.000524095	0.490468	37.69	0.0376369	10.4156
gi|15608451	Probable ATP synthase epsilon chain AtpC [Mycobacterium tuberculosis H37Rv]	59.7038	HIPLVAQLVDDAMVR	1.28209	3	559.643	1675.91	0.00033681	0.200972	41.63	0.21582	22.2192
gi|15608222	Mycothiol conjugate amidase Mca (mycothiol S-conjugate amidase) [Mycobacterium tuberculosis H37Rv]	75.0175	GPFEQWLAYWDPDHDFLTSR	1.28201	3	827.382	2479.12	0.000827979	0.333981	57.55	0.0114031	9.44788
gi|15610464	Probable alternative RNA polymerase sigma factor (fragment) SigJ [Mycobacterium tuberculosis H37Rv]	74.0251	VAFVLHDGFAVPFAEVAEVLGTSEAAAR	1.28198	3	958.5	2872.48	0.00349629	1.21717	34.86	0.00803842	6.56758
gi|15610415	Possible bifunctional protein BirA: biotin operon repressor + biotin--[acetyl-CoA-carboxylase] synthetase (biotin--protein ligase) [Mycobacterium tuberculosis H37Rv]	47.8546	VELPGGQDVVGIAR	1.28181	2	705.39	1408.77	-0.00137396	-0.975294	54.59	0.21785	26.6193
gi|15610936	Polyketide synthase Pks13 [Mycobacterium tuberculosis H37Rv]	43.9803	MITTPTDWPR	1.28177	2	609.303	1216.59	0.000305942	0.251475	44.3	0.00804594	8.62662
gi|15609169	Conserved protein Acg [Mycobacterium tuberculosis H37Rv]	26.9926	APSLHNSQPWR	1.28176	2	646.826	1291.64	-0.00509896	-3.94766	34.04	0.174999	20.9377
gi|31791556	protein transport protein [Mycobacterium bovis AF2122/97]	65.9559	VIDIIGTSPTSWEQAAAEAVQR	1.28156	2	1171.61	2341.2	0.00625069	2.66987	86.44	0.0014297	5.39191
gi|15841985	ATP-dependent Clp protease proteolytic subunit [Mycobacterium tuberculosis CDC1551]	38.4346	LNAEFTGQPIER	1.28155	2	687.854	1373.69	0.000265769	0.193471	65.65	0.013825	8.78245
gi|15839458	hypothetical protein MT0085 [Mycobacterium tuberculosis CDC1551]	48.5882	AIELITLR	1.28154	2	464.795	927.575	-0.000367335	-0.396016	55.09	0.0880717	16.5856
gi|15609510	Probable chaperone protein DnaJ2 [Mycobacterium tuberculosis H37Rv]	37.6891	GDLHVHVEVVVPTR	1.28148	3	519.623	1555.85	7.0845e-05	0.0455347	41.56	0.00814956	7.21557
gi|15608125	Possible large-conductance ion mechanosensitive channel MscL [Mycobacterium tuberculosis H37Rv]	43.3405	IGVNAQSDVGILR	1.28138	2	671.378	1340.74	0.000156769	0.116927	64.37	0.129487	19.7126
gi|15610077	Probable multifunctional mycocerosic acid synthase membrane-associated Mas [Mycobacterium tuberculosis H37Rv]	55.3079	AGLELLAFGGR	1.28118	2	552.314	1102.61	0.000676524	0.613564	80.77	0.259439	25.9595
gi|15608163	Probable enolase Eno [Mycobacterium tuberculosis H37Rv]	41.2874	YAGDLAFPR	1.28098	2	505.259	1008.5	-0.000182077	-0.180542	48.9	0.0126947	8.17355
gi|15608086	Probable glucose-6-phosphate isomerase Pgi (GPI) (phosphoglucose isomerase) (phosphohexose isomerase) (phi) [Mycobacterium tuberculosis H37Rv]	49.0508	TFSTLETLTNATAAR	1.28094	2	798.914	1595.81	-0.00125056	-0.783647	85.42	0.122288	19.8913
gi|15840667	heat shock protein HtrA [Mycobacterium tuberculosis CDC1551]	27.869	HPIDAGALAAEK	1.28049	2	596.819	1191.62	-0.000599981	-0.503498	59.43	0.0239276	11.0365
gi|15607605	Conserved protein [Mycobacterium tuberculosis H37Rv]	58.1733	LPGVDTELVILR	1.28047	2	662.896	1323.78	0.000425068	0.321103	71.86	0.301402	28.6648
gi|383308675	phenolpthiocerol synthesis type-I polyketide synthase ppsB, partial [Mycobacterium tuberculosis RGTB327]	41.2497	YLSIGTLQR	1.28036	2	525.801	1049.59	-0.00026056	-0.24825	35.56	0.202576	19.6866
gi|15609229	ATP-dependent DNA helicase HelY [Mycobacterium tuberculosis H37Rv]	60.9559	MFDLFDYR	1.28035	2	553.753	1105.49	0.000158551	0.143421	33.46	0.0584726	12.1617
gi|15609167	Conserved protein [Mycobacterium tuberculosis H37Rv]	58.4972	DQPDVIVLGLAR	1.27995	2	648.37	1294.72	0.000356709	0.27551	60.58	0.0846525	16.0644
gi|15607176	Conserved hypothetical protein [Mycobacterium tuberculosis H37Rv]	28.0503	HALAGVFR	1.27982	2	435.751	869.487	4.94886e-05	0.056917	43.11	0.0216979	10.8794
gi|15608549	Conserved lipoprotein LprG [Mycobacterium tuberculosis H37Rv]	38.3601	TLSGDLTTNPTAATGNVK	1.27982	2	880.955	1759.9	0.000715251	0.406417	80.26	0.00865485	7.41323
gi|494691496	phosphoserine aminotransferase [Mycobacterium tuberculosis str. Haarlem/NITR202]	38.2481	SLHLTYGEFSAK	1.2798	2	676.846	1351.68	0.000426089	0.31523	55.74	0.0383109	10.7782
gi|15608909	L-gulono-1,4-lactone dehydrogenase [Mycobacterium tuberculosis H37Rv]	76.185	VSLGALGVISQVTLQTVPLFTLHR	1.27954	4	638.126	2548.47	0.000696833	0.273431	45.32	0.0666951	17.2482
gi|15841657	S-adenosyl-methyltransferase MraW [Mycobacterium tuberculosis CDC1551]	55.5035	TAVPAALDALAIGGR	1.27949	2	698.401	1394.79	-2.21649e-05	-0.0158913	54.9	0.208337	22.9702
gi|31794112	phenolpthiocerol synthesis type-I polyketide synthase PPSE [Mycobacterium bovis AF2122/97]	68.0467	SIQTILLAALGR	1.27942	2	628.391	1254.77	0.000611211	0.487112	73.88	0.00922097	8.10062
gi|15607425	ESX conserved component EccC3. ESX-3 type VII secretion system protein. Possible membrane protein [Mycobacterium tuberculosis H37Rv]	75.9344	APQLWLPPLDETIPLSAALAR	1.27939	3	758.095	2271.26	0.000838724	0.369277	37	0.00428755	5.16435
gi|386003355	hypothetical protein MRGA423_01820 [Mycobacterium tuberculosis RGTB423]	38.5077	ALGIAVYQR	1.27935	2	495.79	989.566	0.000169157	0.170941	54.95	0.00633302	6.02929
gi|15607290	Probable short-chain type dehydrogenase/reductase [Mycobacterium tuberculosis H37Rv]	45.7348	AVANYDSVATEDGAANIIK	1.27931	3	641.323	1920.95	0.00326437	1.69936	44.64	0.0336809	13.3317
gi|15609482	Possible conserved transmembrane protein [Mycobacterium tuberculosis H37Rv]	24.1749	TAVTAAVDR	1.27925	2	452.248	902.482	0.000322444	0.357286	56.29	0.00640277	7.33552
gi|15609009	Possible L-lactate dehydrogenase (cytochrome) LldD2 [Mycobacterium tuberculosis H37Rv]	56.1394	LLGVTCLEELSPR	1.2792	2	743.901	1485.79	0.000548596	0.369229	58.97	0.18515	21.7057
gi|15609009	Possible L-lactate dehydrogenase (cytochrome) LldD2 [Mycobacterium tuberculosis H37Rv]	64.2395	VAAAGFDTMLVTVDVPVAGAR	1.27918	2	1030.55	2059.08	-0.00132395	-0.642984	39.97	0.0321561	13.0187
gi|15610961	Polyketide synthase Pks2 [Mycobacterium tuberculosis H37Rv]	74.3538	VYTGYAPVIGAPWLVAFAER	1.27903	3	727.389	2179.15	-0.00068682	-0.315179	47.92	0.00312918	4.83704
gi|15610198	Probable acyl-CoA dehydrogenase FadE22 [Mycobacterium tuberculosis H37Rv]	53.5612	AISLDLPAQAEELR	1.27902	2	763.414	1524.81	-0.000626242	-0.4107	65.91	0.204485	25.0888
gi|15610970	SERYL-tRNA synthetase SerS (serine--tRNA ligase) (SERRS) (serine translase) [Mycobacterium tuberculosis H37Rv]	32.7824	AVISTADSLR	1.27893	2	516.788	1031.56	-0.000202954	-0.196744	67.49	0.0267924	10.0468
gi|15607431	ESX conserved component EccD3. ESX-3 type VII secretion system protein. Probable transmembrane protein [Mycobacterium tuberculosis H37Rv]	34.4076	SGTVMQIVR	1.27875	2	495.774	989.533	-0.000297624	-0.300773	56.63	0.0224565	9.87164
gi|515090426	butyryl-CoA dehydrogenase [Mycobacterium tuberculosis]	37.6891	QAFGEPIAHR	1.27867	2	554.781	1107.55	0.000695096	0.6276	38.68	0.00851558	7.54782
gi|15843302	cysteine synthase/cystathionine beta-synthase [Mycobacterium tuberculosis CDC1551]	22.8174	LIEADAR	1.27865	2	394.219	786.424	0.00021683	0.275717	32.74	0.175145	20.7117
gi|15609565	Alkyl hydroperoxide reductase C protein AhpC (alkyl hydroperoxidase C) [Mycobacterium tuberculosis H37Rv]	39.8162	KGDPTLDAGELLK	1.27822	2	678.872	1355.73	-0.00016596	-0.122414	75.88	0.0491425	14.6395
gi|15842476	acyl-CoA synthetase [Mycobacterium tuberculosis CDC1551]	26.6678	QTAQVFDAK	1.27821	2	504.261	1006.51	-0.000557639	-0.554033	35.56	0.149318	19.2272
gi|15609619	Probable glycerol-3-phosphate acyltransferase PlsB2 (GPAT) [Mycobacterium tuberculosis H37Rv]	38.5077	ALLALAR	1.27818	2	364.245	726.476	0.000374582	0.515616	41.11	0.0170416	8.95347
gi|31794112	phenolpthiocerol synthesis type-I polyketide synthase PPSE [Mycobacterium bovis AF2122/97]	76.8	RAPLLDGIDEFDAGFFGFPPLAAQVLDPQHR	1.27812	4	853.19	3408.73	0.00356147	1.04481	34.21	0.0147072	10.2448
gi|489995580	fatty oxidation protein fadB [Mycobacterium tuberculosis]	27.2152	SDALLAR	1.27805	2	373.214	744.414	0.000539389	0.724583	41.1	0.147218	19.6254
gi|15610764	Inorganic pyrophosphatase Ppa (pyrophosphate phospho-hydrolase) (PPASE) (inorganic diphosphatase) (diphosphate phospho-hydrolase) [Mycobacterium tuberculosis H37Rv]	17.9984	YEVDHETGR	1.2777	2	553.25	1104.49	0.00154987	1.40325	58.94	0.224053	26.5527
gi|494691515	hypothetical protein I917_06365 [Mycobacterium tuberculosis str. Haarlem/NITR202]	21.344	AVSEQSPNYR	1.27768	2	575.778	1149.54	-0.000259472	-0.225718	46.8	0.54513	48.164
gi|15608992	Possible oxidoreductase [Mycobacterium tuberculosis H37Rv]	45.0832	LFPSVIAQAR	1.27768	2	551.324	1100.63	0.000120552	0.10953	52.74	0.00175036	4.10568
gi|15607281	Possible oxidoreductase [Mycobacterium tuberculosis H37Rv]	47.8173	NVLDVATDASLR	1.27767	2	637.34	1272.67	-0.00237912	-1.86939	65.5	0.0248701	8.84614
gi|15610419	Probable thiosulfate sulfurtransferase SseA (rhodanese) (thiosulfate cyanide transsulfurase) (thiosulfate thiotransferase) [Mycobacterium tuberculosis H37Rv]	69.8049	AFRDDVLAILGAQPLIDVR	1.27763	3	694.729	2081.16	0.000888917	0.427125	38.85	0.0363739	13.6396
gi|15607352	Probable iron-regulated phosphoenolpyruvate carboxykinase [GTP] PckA (phosphoenolpyruvate carboxylase) (PEPCK)(pep carboxykinase) [Mycobacterium tuberculosis H37Rv]	41.9688	LPTGVKDEFDALK	1.2776	2	716.887	1431.76	-0.000786859	-0.549574	69.68	0.293637	27.1351
gi|15843341	cyclopropane-fatty-acyl-phospholipid synthase [Mycobacterium tuberculosis CDC1551]	72.3694	LSMAEILEIFTATGQHPLK	1.27758	3	700.379	2098.11	0.000732295	0.349025	42.8	0.0373133	11.3123
gi|15607854	50S ribosomal protein L14 RplN [Mycobacterium tuberculosis H37Rv]	17.9201	RPDGSYIK	1.27745	2	468.251	934.487	-0.00018468	-0.197627	45.63	0.438514	40.2609
gi|15608980	Probable inosine-5'-monophosphate dehydrogenase GuaB1(imp dehydrogenase) (IMPDH) (IMPD) [Mycobacterium tuberculosis H37Rv]	65.0149	GGIVILPQDLPIPAVK	1.27711	2	815.501	1628.99	0.00061024	0.374614	62.5	0.0748623	16.5976
gi|15607296	Probable acyl-CoA dehydrogenase FadE2 [Mycobacterium tuberculosis H37Rv]	34.7015	AIQVHGAAGVSDDTPLAR	1.27671	3	593.311	1776.91	0.000268719	0.151228	57.71	0.00742265	7.92718
gi|15607616	Iron-regulated heparin binding hemagglutinin HbhA (adhesin) [Mycobacterium tuberculosis H37Rv]	76.9595	APLLAALGAADLALATVNELITNLR	1.27669	3	835.487	2503.44	0.00131318	0.524553	77.72	0.29498	31.2682
gi|15609282	Diviva family protein Wag31 [Mycobacterium tuberculosis H37Rv]	76.9595	GYNEDEVDAFLDLVENELTR	1.27666	2	1171.05	2340.08	0.00119798	0.511939	91.79	0.00793202	7.13515
gi|15610119	Probable glycerol-3-phosphate dehydrogenase [NAD(P)+] GpdA2 (NAD(P)H-dependent glycerol-3-phosphate dehydrogenase) [Mycobacterium tuberculosis H37Rv]	47.8546	GIELGTLMR	1.27655	2	495.276	988.537	-7.61128e-05	-0.0769953	48.24	0.0365552	10.6375
gi|31792374	polyketide beta-ketoacyl synthase [Mycobacterium bovis AF2122/97]	37.7634	TGEGVAVVPPEQVR	1.27638	2	719.388	1436.76	-0.000499127	-0.347397	40.39	0.0485193	12.3078
gi|15609763	Hypoxic response protein 1 Hrp1 [Mycobacterium tuberculosis H37Rv]	46.7384	LVGIVTEADIAR	1.27628	2	628.863	1255.71	-0.001436	-1.14357	60.43	0.0215363	8.31009
gi|15608218	Probable proline-rich antigen homolog Pra [Mycobacterium tuberculosis H37Rv]	50.607	VVSETTGQPIGFGMSVVR	1.27607	2	932.484	1862.95	-0.00234767	-1.26019	68.29	0.00220648	5.23794
gi|15609357	Glutamine synthetase GlnA1 (glutamine synthase) (GS-I) [Mycobacterium tuberculosis H37Rv]	76.9595	SPDSSGNPYLAFSAMLMAGLDGIK	1.27604	2	1221.59	2441.17	0.00677209	2.77413	48.39	0.012389	6.96451
gi|15607504	Probable fructose-bisphosphate aldolase Fba [Mycobacterium tuberculosis H37Rv]	38.544	PLLAISAQR	1.27601	2	484.798	967.582	0.00028656	0.296161	51.58	0.00832181	7.25043
gi|386003509	isocitrate lyase [Mycobacterium tuberculosis RGTB423]	30.7629	TLVTDEAAAAR	1.2759	2	559.296	1116.58	0.000361858	0.324078	66.74	0.0857644	16.9511
gi|15609452	Conserved protein [Mycobacterium tuberculosis H37Rv]	30.8745	GGQLYGQLR	1.27579	2	496.27	990.524	-0.000218803	-0.220896	41.76	0.204594	23.1217
gi|15608592	Probable quinone reductase Qor (NADPH:quinone reductase) (zeta-crystallin homolog protein) [Mycobacterium tuberculosis H37Rv]	38.6162	TGEEFSWR	1.2757	2	506.23	1010.45	0.000340576	0.337055	41.83	0.0393985	11.1618
gi|15608665	Probable polyketide synthase Pks5 [Mycobacterium tuberculosis H37Rv]	52.1051	LWEALLR	1.27557	2	450.769	899.523	5.29768e-05	0.0588944	35.64	0.187039	23.2588
gi|15607331	Conserved protein [Mycobacterium tuberculosis H37Rv]	19.1561	TAAHGYTQQK	1.27555	2	573.78	1145.55	-0.000436073	-0.380668	51.11	0.0730661	13.1624
gi|383307447	imidazole glycerol phosphate synthase subunit HisF [Mycobacterium tuberculosis RGTB327]	36.4319	GVNFENLR	1.27536	2	474.75	947.485	0.00237284	2.50436	40.03	0.00968389	7.17819
gi|15607290	Probable short-chain type dehydrogenase/reductase [Mycobacterium tuberculosis H37Rv]	37.7999	VIVVTGAGGGLGR	1.27535	2	578.346	1154.68	-0.000157174	-0.136119	78.47	0.000602472	4.11852
gi|479314672	transposase IS6110 [Mycobacterium tuberculosis str. Beijing/NITR203]	37.6891	LLGVGCAETVR	1.27508	2	587.815	1173.62	-0.00213656	-1.82049	35.49	0.00813046	6.19061
gi|15610243	NADPH:adrenodoxin oxidoreductase FprA (NADPH-ferredoxin reductase) [Mycobacterium tuberculosis H37Rv]	54.9548	LASLAELLR	1.27475	2	493.306	984.597	0.000228138	0.231707	69.99	0.171298	20.5532
gi|15608958	Possible preprotein translocase ATPase SecA2 [Mycobacterium tuberculosis H37Rv]	72.7819	KAAGLLNLDDLAESADIPQFLAIAR	1.27474	3	875.813	2624.42	-2.46425e-05	-0.00938969	32.86	0.0186967	10.0582
gi|15609646	Probable short-chain type dehydrogenase/reductase [Mycobacterium tuberculosis H37Rv]	35.4346	VSLNALER	1.27472	2	451.259	900.504	0.00134336	1.49179	59.03	0.0186053	9.02964
gi|15610936	Polyketide synthase Pks13 [Mycobacterium tuberculosis H37Rv]	47.6622	SPGGIFNELPR	1.27443	2	593.814	1185.61	-0.000797703	-0.672818	78.56	0.0198172	10.734
gi|15610241	Possible conserved transmembrane protein [Mycobacterium tuberculosis H37Rv]	40.7985	IEVDTVTLR	1.27435	2	523.298	1044.58	2.21351e-06	0.00211904	42.74	0.179645	21.5377
gi|15610077	Probable multifunctional mycocerosic acid synthase membrane-associated Mas [Mycobacterium tuberculosis H37Rv]	37.2773	TTLIDVDEHTDVER	1.2743	2	821.899	1641.78	-0.000299566	-0.182464	86.78	0.0606981	15.0517
gi|15608681	Possible fatty acyl-CoA reductase [Mycobacterium tuberculosis H37Rv]	58.3349	FPTLTPDQAAGVITDAIVHRPR	1.27418	4	594.576	2374.28	0.000252005	0.10614	35.23	0.332893	32.3223
gi|15610077	Probable multifunctional mycocerosic acid synthase membrane-associated Mas [Mycobacterium tuberculosis H37Rv]	43.0736	LVDAPLPAWTHAR	1.27415	3	482.933	1445.78	0.000277921	0.19223	32.22	0.0128101	9.5901
gi|15608980	Probable inosine-5'-monophosphate dehydrogenase GuaB1(imp dehydrogenase) (IMPDH) (IMPD) [Mycobacterium tuberculosis H37Rv]	72.7005	KIFDLLEHAPVDVAVLTDADGTLAGVLSR	1.27412	3	1012.55	3034.63	-0.0028166	-0.92815	70.23	0.0217081	9.03832
gi|15607272	Probable 3-hydroxyl-thioester dehydratase [Mycobacterium tuberculosis H37Rv]	71.7439	VGQSDWVTITQEEVNLFADATGDHQWIHVDPER	1.27408	4	948.955	3791.79	0.00808498	2.13224	39.43	0.0551485	15.4307
gi|385991726	hypothetical protein [Mycobacterium tuberculosis CCDC5180]	70.0117	QHDIWGSILDSFYLHAK	1.27379	3	671.668	2011.98	0.00184686	0.917931	43.52	0.0331824	11.5968
gi|15610077	Probable multifunctional mycocerosic acid synthase membrane-associated Mas [Mycobacterium tuberculosis H37Rv]	39.3636	LFIDDDGQEQR	1.27367	2	668.312	1334.61	-2.52862e-05	-0.0189465	79.09	0.0235567	9.48588
gi|15608346	Probable fatty-acid-CoA ligase FadD6 (fatty-acid-CoA synthetase) (fatty-acid-CoA synthase) [Mycobacterium tuberculosis H37Rv]	38.8391	RVPDGEPGLLLSR	1.27367	3	470.268	1407.78	-0.000154678	-0.109873	40.8	0.00841615	6.79985
gi|15610264	Conserved protein [Mycobacterium tuberculosis H37Rv]	39.8561	RPLDSVLQIR	1.27347	2	598.859	1195.7	-0.000375416	-0.313971	56.8	0.0602083	15.35
gi|15610077	Probable multifunctional mycocerosic acid synthase membrane-associated Mas [Mycobacterium tuberculosis H37Rv]	29.4837	TAVLDPDHDGMR	1.27324	2	663.809	1325.6	0.000582323	0.439289	67.51	0.0212433	9.41384
gi|15607492	Probable GrpE protein (HSP-70 cofactor) [Mycobacterium tuberculosis H37Rv]	23.3524	HGDLESGPLK	1.27318	2	526.772	1051.53	-0.000133468	-0.126927	52.48	0.0934403	16.6213
gi|15610077	Probable multifunctional mycocerosic acid synthase membrane-associated Mas [Mycobacterium tuberculosis H37Rv]	45.5424	VAQQLLSGSEEDETAWR	1.27313	2	959.961	1917.91	-0.000336071	-0.175228	86.53	0.000279877	3.34565
gi|15839543	hypothetical protein MT0173 [Mycobacterium tuberculosis CDC1551]	64.6485	MLLNNVLEHLAENLK	1.2731	2	875.98	1749.94	0.000241427	0.137963	72.72	0.186669	19.6415
gi|15609250	Probable integral membrane protein [Mycobacterium tuberculosis H37Rv]	73.4438	AMFLDPLIDDLHTALLAR	1.27267	2	1013.04	2024.06	-0.0198834	-9.82342	60.69	0.0103436	7.1379
gi|15609166	6-phosphofructokinase PfkB (phosphohexokinase) (phosphofructokinase) [Mycobacterium tuberculosis H37Rv]	32.3418	YDPGGGGINVAR	1.27257	2	588.294	1174.57	0.000303657	0.258526	36.95	0.0289192	11.0928
gi|15608449	Probable ATP synthase gamma chain AtpG [Mycobacterium tuberculosis H37Rv]	45.0089	GLCGAYNANIFR	1.27256	2	678.33	1354.65	0.000250325	0.18479	55.06	0.00398219	5.84069
gi|31794773	ATP-dependent Clp protease ATP-binding subunit CLPC [Mycobacterium bovis AF2122/97]	39.5143	NNPVLIGEPGVGK	1.27255	2	647.362	1292.71	0.00015163	0.117296	53.26	0.0171786	8.1802
gi|15841056	phosphoribosyl isomerase A [Mycobacterium tuberculosis CDC1551]	36.7281	GSNHELLAEVVGK	1.27248	3	451.578	1351.71	0.00151918	1.1239	35.38	0.0280684	10.7837
gi|15608415	Possible lipoprotein LprC [Mycobacterium tuberculosis H37Rv]	50.5276	FWFEQGSLSNER	1.27231	2	750.349	1498.68	-0.000304286	-0.203035	55.83	0.0108752	7.2316
gi|15609436	Probable chaperone protein HtpG (heat shock protein) (HSP90 family protein) (high temperature protein G) [Mycobacterium tuberculosis H37Rv]	21.3069	ASGQEVPVGK	1.27214	2	486.261	970.508	-0.000203292	-0.209469	61.17	0.486822	43.1625
gi|15611004	ESX conserved component EccA1. ESX-1 type VII secretion system protein [Mycobacterium tuberculosis H37Rv]	64.7699	VVANILAGLGVIAEPK	1.27209	2	782.477	1562.94	0.000395691	0.253171	90.29	0.0781214	16.5493
gi|15607864	Possible protease IV SppA (endopeptidase IV) (signal peptide peptidase) [Mycobacterium tuberculosis H37Rv]	28.1966	VAGLIAR	1.27194	2	350.229	698.444	5.83967e-05	0.0836097	33.95	0.0889013	13.9855
gi|15607412	Probable acyl-CoA dehydrogenase FadE6 [Mycobacterium tuberculosis H37Rv]	73.6512	GDIFWCQLFSEPGAGSDLASLATK	1.27187	3	857.415	2569.22	0.00654273	2.54659	43.9	0.080943	12.9751
gi|15610547	Probable inosine-5'-monophosphate dehydrogenase GuaB2 (imp dehydrogenase) (inosinic acid dehydrogenase) (inosinate dehydrogenase) (imp oxidoreductase) (inosine-5'-monophosphate oxidoreductase) (IMPDH) (IMPD) [Mycobacterium tuberculosis H37Rv]	31.0589	LPVVDGR	1.27176	2	378.224	754.434	0.000333054	0.441463	33.15	0.0786888	15.2226
gi|15609396	S-nitrosomycothiol reductase MscR [Mycobacterium tuberculosis H37Rv]	42.008	YCFDTFNAEQK	1.27168	2	711.803	1421.59	-0.000185155	-0.130245	48.59	0.118877	17.7934
gi|386003355	hypothetical protein MRGA423_01820 [Mycobacterium tuberculosis RGTB423]	21.0642	RPPDLAAAR	1.27167	2	483.778	965.541	5.62663e-06	0.00582744	34.91	0.216476	20.9407
gi|15609249	Deamidase of pup Dop [Mycobacterium tuberculosis H37Rv]	71.9532	AADIVETWAHVLDQLER	1.27163	3	656.006	1965	0.000307615	0.156547	32.1	0.0347315	11.0148
gi|15607444	Probable dehydrogenase/reductase [Mycobacterium tuberculosis H37Rv]	23.5716	IVVVSSGTHDPSK	1.27156	2	663.357	1324.7	0.000403544	0.304631	67.2	0.249327	28.6129
gi|15607567	Possible transmembrane protein [Mycobacterium tuberculosis H37Rv]	30.4341	TPEVAAPPVK	1.27156	2	504.79	1007.57	4.51021e-06	0.00447634	42.18	0.281925	27.6763
gi|15608346	Probable fatty-acid-CoA ligase FadD6 (fatty-acid-CoA synthetase) (fatty-acid-CoA synthase) [Mycobacterium tuberculosis H37Rv]	38.8391	RVPDGEPGLLLSR	1.27149	2	704.899	1407.78	0.000268122	0.190457	56.75	0.0673869	14.4425
gi|15608979	Conserved hypothetical membrane protein [Mycobacterium tuberculosis H37Rv]	64.4845	IDLLELIK	1.27146	2	478.805	955.595	4.4578e-05	0.0466495	51.75	0.101384	21.1009
gi|15610078	Fatty-acid-AMP ligase FadD28 (fatty-acid-AMP synthetase) (fatty-acid-AMP synthase) [Mycobacterium tuberculosis H37Rv]	18.3268	QDQFAR	1.27141	2	382.688	763.361	1.04492e-05	0.0136883	47.79	0.334206	32.2046
gi|15608480	Probable ribonuclease RphA (RNase PH) (tRNA nucleotidyltransferase) [Mycobacterium tuberculosis H37Rv]	38.471	VDLPYEEDSR	1.27137	2	611.783	1221.55	0.00036132	0.295788	60.04	0.00628068	6.89148
gi|15609672	Probable cytoplasmic peptidase PepQ [Mycobacterium tuberculosis H37Rv]	55.1112	LACEAADAALTDLVAR	1.27135	2	830.422	1658.83	0.000127264	0.0767191	113.16	0.403383	34.8712
gi|15607433	ESX conserved component EccE3. ESX-3 type VII secretion system protein. Probable transmembrane protein [Mycobacterium tuberculosis H37Rv]	35.5082	IPLQETAQVAAR	1.27128	2	648.867	1295.72	-0.000164936	-0.127293	88.67	0.0190585	8.83551
gi|15610592	50S ribosomal protein L17 RplQ [Mycobacterium tuberculosis H37Rv]	57.0961	AILANLATSLFEHGR	1.271	3	538.299	1611.87	0.00109188	0.677397	43.91	0.222587	22.3823
gi|15841350	P450 heme-thiolate protein [Mycobacterium tuberculosis CDC1551]	75.4325	VLEFGELAAPSLDIGIPWR	1.27095	2	1042.06	2082.12	7.57423e-06	0.00363776	52.52	0.00398552	5.66818
gi|15607479	Probable iron-sulfur-binding reductase [Mycobacterium tuberculosis H37Rv]	75.2243	SGVEVLDVAQVLLGSLDHDK	1.27079	3	698.708	2093.1	0.00057059	0.272605	40.44	0.0271403	11.284
gi|15609290	Probable UPD-N-acetylglucosamine-N-acetylmuramyl-(pentapeptide) pyrophosphoryl-undecaprenol-N-acetylglucosamine transferase MurG [Mycobacterium tuberculosis H37Rv]	29.9914	ASIAALDR	1.27079	2	408.732	815.45	-0.000239397	-0.293577	41.16	0.267365	23.7274
gi|1333784	unnamed protein product [Mycobacterium tuberculosis]	68.7857	WVASVEELMNAVDESIPDPVR	1.27062	2	1186.58	2371.14	3.69514e-05	0.0155838	111.5	0.207004	21.56
gi|15609246	Proteasome alpha subunit PrcA; assembles with beta subunit PrcB [Mycobacterium tuberculosis H37Rv]	31.977	IAVAALR	1.27052	2	357.237	712.46	0.000203191	0.285197	36.84	0.11318	16.4947
gi|15609672	Probable cytoplasmic peptidase PepQ [Mycobacterium tuberculosis H37Rv]	23.2781	ASGTVESLR	1.27047	2	460.246	918.478	0.00121638	1.32434	61.88	0.106839	16.3322
gi|15608681	Possible fatty acyl-CoA reductase [Mycobacterium tuberculosis H37Rv]	31.1338	FGAYIASK	1.2701	2	428.732	855.449	0.000387592	0.453086	35.48	0.136478	17.889
gi|15607431	ESX conserved component EccD3. ESX-3 type VII secretion system protein. Probable transmembrane protein [Mycobacterium tuberculosis H37Rv]	35.5804	EILPAVQR	1.27002	2	463.277	924.539	0.000114461	0.123804	38.99	0.00579924	6.50013
gi|560527	pyc [Mycobacterium tuberculosis]	26.3858	DAHQSLLATR	1.26989	2	556.296	1110.58	-0.000638298	-0.574744	33.21	0.152047	16.5176
gi|15608605	Probable acyl-CoA dehydrogenase FadE15 [Mycobacterium tuberculosis H37Rv]	61.6451	FISGGDVGNTAENIFHLVLARPEGAGPGTK	1.26974	3	1008.85	3023.54	-0.00484752	-1.60326	47.76	0.437555	33.445
gi|15610759	Probable conserved lipoprotein LpqG [Mycobacterium tuberculosis H37Rv]	22.8508	ADNDIEVK	1.26938	2	452.226	902.437	0.00262894	2.91317	46.43	0.0868777	15.7979
gi|15611046	Probable conserved transmembrane protein [Mycobacterium tuberculosis H37Rv]	60.3892	TDIYTDPVPFPSFK	1.26928	2	813.906	1625.8	0.000141366	0.0869519	49.5	0.00649549	6.0141
gi|15609433	Probable haloalkane dehalogenase [Mycobacterium tuberculosis H37Rv]	32.4862	ASHFIQEDSGTELAER	1.26913	2	895.421	1788.83	-0.000673321	-0.376403	70.21	0.0296157	9.67861
gi|479313314	peptidase [Mycobacterium tuberculosis str. Beijing/NITR203]	41.0216	VEIATPGSWR	1.26903	2	558.296	1114.58	-0.000188313	-0.168955	43.01	0.0412046	10.6478
gi|15607951	Conserved protein [Mycobacterium tuberculosis H37Rv]	25.3516	LGVDTDER	1.269	2	452.723	903.431	0.000955049	1.05714	38.06	0.288228	28.6549
gi|15609306	Probable conserved transmembrane protein [Mycobacterium tuberculosis H37Rv]	18.7724	GAGGSFTSR	1.26892	2	420.204	838.394	0.000277114	0.33053	45.9	0.369155	35.336
gi|15608747	Anthranilate synthase component I TrpE (glutamine amidotransferase) [Mycobacterium tuberculosis H37Rv]	22.7806	MHADLAATTSR	1.26881	2	587.288	1172.56	0.000972118	0.829055	36.55	0.0595202	13.5374
gi|433631319	Adenosine kinase [Mycobacterium canettii CIPT 140070010]	61.9689	VSLSFLVDDLVMHR	1.2686	3	549.624	1645.85	0.000279732	0.169962	52.86	0.426916	36.8728
gi|15607422	Possible S-adenosylmethionine-dependent methyltransferase [Mycobacterium tuberculosis H37Rv]	51.8681	AVGGSWADVLDGK	1.26853	2	637.823	1273.63	0.000986323	0.774418	72.43	0.0445712	12.4603
gi|15608415	Possible lipoprotein LprC [Mycobacterium tuberculosis H37Rv]	58.2544	LMELTLATNA	1.26821	2	538.787	1075.56	0.000239281	0.222472	57.54	0.0190924	7.9174
gi|15610844	Aspartate-semialdehyde dehydrogenase Asd (ASA dehydrogenase) (ASADH) (aspartic semialdehyde dehydrogenase) (L-aspartate-beta-semialdehyde dehydrogenase) [Mycobacterium tuberculosis H37Rv]	66.4885	ILGIPDLLVSGTCVR	1.26803	2	806.959	1611.9	0.000652627	0.40488	59.97	0.0734576	14.907
gi|15608437	Probable transcription termination factor Rho homolog [Mycobacterium tuberculosis H37Rv]	17.6435	AYNNASPASGR	1.26788	2	554.263	1106.51	8.74544e-05	0.0790362	47.39	0.510017	44.9908
gi|15607491	Probable chaperone protein DnaK (heat shock protein 70) (heat shock 70 kDa protein) (HSP70) [Mycobacterium tuberculosis H37Rv]	47.8173	SETFTTADDNQPSVQIQVYQGER	1.26772	3	871.739	2612.19	-0.00448106	-1.71544	60.38	0.036851	10.5912
gi|15610333	Probable conserved ATP-binding protein ABC transporter [Mycobacterium tuberculosis H37Rv]	70.0529	VVIQEWIEGVPMAEIIR	1.2677	2	991.543	1981.07	0.000571955	0.28871	57.5	0.14301	19.7751
gi|383307447	imidazole glycerol phosphate synthase subunit HisF [Mycobacterium tuberculosis RGTB327]	55.8231	AGFDLALLR	1.26766	2	488.285	974.555	4.3657e-05	0.0447969	61.32	0.29104	27.3123
gi|15611005	ESX conserved component EccB1. ESX-1 type VII secretion system protein. Possible membrane protein [Mycobacterium tuberculosis H37Rv]	19.7864	KVPAGASGAP	1.26749	2	427.74	853.465	-0.000821311	-0.962325	43.32	0.512372	43.1858
gi|15610787	Conserved hypothetical protein [Mycobacterium tuberculosis H37Rv]	32.1612	GVATDTPESLTNSGK	1.26735	2	738.863	1475.71	0.000283976	0.192433	71.2	0.10194	16.5997
gi|15609510	Probable chaperone protein DnaJ2 [Mycobacterium tuberculosis H37Rv]	51.59	LAAQGEVGPGGGPAGDLYVEVHEQAHDVFVR	1.26717	3	1058.86	3173.55	-0.00137074	-0.431926	64.68	0.381942	32.0883
gi|15607871	Possible S-adenosylmethionine-dependent methyltransferase [Mycobacterium tuberculosis H37Rv]	74.0251	TAWIAEGLLGYLSAEAQDR	1.26699	2	1032.52	2063.03	-0.0016706	-0.809779	93.04	0.0195393	9.56912
gi|15608934	ESX conserved component EccE5. ESX-5 type VII secretion system protein. Probable membrane protein [Mycobacterium tuberculosis H37Rv]	45.1201	PLLVIPSR	1.26689	2	447.792	893.57	-0.000190209	-0.212864	46.42	0.0633377	13.9461
gi|489995580	fatty oxidation protein fadB [Mycobacterium tuberculosis]	37.1688	EDVDAYALR	1.26687	2	526.256	1050.5	-0.00036959	-0.351823	48.97	0.0155025	7.51886
gi|15607424	ESX conserved component EccB3. ESX-3 type VII secretion system protein. Possible membrane protein [Mycobacterium tuberculosis H37Rv]	70.5054	AAALGPGQAVLVDSGAGTWLLWDGK	1.2667	2	1227.14	2452.27	-0.0040257	-1.64162	72.28	0.0718738	13.5645
gi|15607491	Probable chaperone protein DnaK (heat shock protein 70) (heat shock 70 kDa protein) (HSP70) [Mycobacterium tuberculosis H37Rv]	24.7164	KYTAPEISAR	1.26664	3	379.209	1134.6	0.000995348	0.877265	44.17	0.153111	21.7002
gi|15608346	Probable fatty-acid-CoA ligase FadD6 (fatty-acid-CoA synthetase) (fatty-acid-CoA synthase) [Mycobacterium tuberculosis H37Rv]	35.4346	AGAEFDGQALAR	1.26663	2	603.3	1204.58	0.000855131	0.709897	80.71	0.0484667	10.3998
gi|494692045	transcriptional regulator moxR1 [Mycobacterium tuberculosis str. Haarlem/NITR202]	43.453	SWVAFGASPR	1.26657	2	539.277	1076.54	0.000107169	0.0995496	56.07	0.0222595	8.3737
gi|15607272	Probable 3-hydroxyl-thioester dehydratase [Mycobacterium tuberculosis H37Rv]	66.0778	AAAGPFGTTIAHGFMTLALLPR	1.26629	3	738.402	2212.18	0.000882479	0.398918	39.03	0.149508	17.5867
gi|15608448	Probable ATP synthase alpha chain AtpA [Mycobacterium tuberculosis H37Rv]	39.0645	AIDAMTPIGR	1.26619	2	522.781	1043.55	0.00357297	3.42388	52.99	0.0154067	8.56738
gi|15609479	Conserved hypothetical protein [Mycobacterium tuberculosis H37Rv]	29.262	YEQIASTYR	1.26618	2	565.778	1129.54	0.000155391	0.13757	48.29	0.440273	33.8012
gi|15610525	Probable 3-hydroxyacyl-thioester dehydratase HtdY [Mycobacterium tuberculosis H37Rv]	47.8173	LSVVTEVADIQDK	1.26609	2	708.882	1415.75	-0.00123765	-0.874202	83.21	0.0289406	11.0206
gi|15610077	Probable multifunctional mycocerosic acid synthase membrane-associated Mas [Mycobacterium tuberculosis H37Rv]	65.5037	AQGLPVSAIAWGAWGEVGR	1.26553	2	963.005	1923.99	-0.000771033	-0.400746	71.09	0.00315984	4.6378
gi|15609388	Possible flavoprotein [Mycobacterium tuberculosis H37Rv]	29.8421	TITQTGTGPTVVR	1.26551	2	665.87	1329.73	-0.000213505	-0.160563	65.11	0.142644	18.2215
gi|340627632	putative threonyl-tRNA synthetase THRS [Mycobacterium canettii CIPT 140010059]	18.0781	VYESTEQAR	1.26541	2	541.759	1081.5	-0.000153451	-0.141886	57.14	0.339981	32.7936
gi|15607711	Conserved protein [Mycobacterium tuberculosis H37Rv]	61.3199	ANVFDIELLASR	1.26532	2	674.367	1346.72	0.000471945	0.35044	70.01	0.396675	36.3961
gi|494693856	chaperonin GroEL [Mycobacterium tuberculosis str. Haarlem/NITR202]	27.869	GPYFGDR	1.26529	2	406.19	810.366	-0.000175921	-0.217088	40.39	0.0418403	11.48
gi|15608958	Possible preprotein translocase ATPase SecA2 [Mycobacterium tuberculosis H37Rv]	33.8535	DDAVHLINASR	1.26527	3	404.211	1209.61	-0.00035293	-0.291771	36.61	0.101314	14.4845
gi|15841985	ATP-dependent Clp protease proteolytic subunit [Mycobacterium tuberculosis CDC1551]	67.761	WFTAAEALEYGFVDHIITR	1.26527	2	1120.06	2238.11	0.00127907	0.571494	114.46	0.232215	23.241
gi|15609670	N utilization substance protein NusB (NusB protein) [Mycobacterium tuberculosis H37Rv]	74.1492	VSVWELLHAADVPEPVVVDEAVQLAK	1.26498	3	938.508	2812.5	0.0018647	0.663005	54.63	0.00410299	5.46731
gi|15608958	Possible preprotein translocase ATPase SecA2 [Mycobacterium tuberculosis H37Rv]	37.0222	GVPAVVLNAK	1.2649	2	484.3	966.586	-0.000624217	-0.645796	47.37	0.0233543	10.2123
gi|15610179	Probable phosphoserine phosphatase SerB2 (PSP) (O-phosphoserine phosphohydrolase) (pspase) [Mycobacterium tuberculosis H37Rv]	33.7806	IIEPLAR	1.26488	2	406.255	810.496	3.37374e-05	0.0416257	36.12	0.0467881	12.679
gi|15609155	Conserved protein [Mycobacterium tuberculosis H37Rv]	50.7256	IRPSLDWLIK	1.26476	3	414.252	1239.73	0.000472773	0.38135	48.2	0.294733	25.9867
gi|15607473	Conserved protein [Mycobacterium tuberculosis H37Rv]	73.8569	LLVDAVEQTGVETPVWTFLGPR	1.26473	2	1214.15	2426.28	-4.52115e-05	-0.0186341	76.5	0.00700188	6.6926
gi|15607290	Probable short-chain type dehydrogenase/reductase [Mycobacterium tuberculosis H37Rv]	57.8163	MSFENWDAVLK	1.26439	2	670.321	1338.63	0.000313064	0.23387	71.73	0.0120885	7.82636
gi|15609968	Probable enoyl-CoA hydratase EchA16 (enoyl hydrase) (unsaturated acyl-CoA hydratase) (crotonase) [Mycobacterium tuberculosis H37Rv]	55.0339	MSLTGDYLSATDALR	1.26423	2	807.396	1612.78	0.000407814	0.252864	91.46	0.114167	17.4312
gi|15610974	Prephenate dehydratase PheA [Mycobacterium tuberculosis H37Rv]	75.6847	IDNQPGALVAALAEFGIR	1.2642	3	619.008	1854	0.00134492	0.725413	55.61	0.00405624	6.70756
gi|15610763	Conserved protein [Mycobacterium tuberculosis H37Rv]	73.4852	TLDATMQAAAGPDQPALRPLLDLLPIAGGSGTLGER	1.26416	3	1196.3	3585.88	-0.00120436	-0.335861	32.52	0.0144547	7.58237
gi|15609363	Conserved protein [Mycobacterium tuberculosis H37Rv]	32.1612	EQLEAALR	1.26413	2	465.256	928.498	3.95661e-05	0.042613	53.17	0.0857678	15.9296
gi|15610803	Acetyl-coenzyme A synthetase Acs (acetate--CoA ligase) (acetyl-CoA synthetase) (acetyl-CoA synthase) (acyl-activating enzyme) (acetate thiokinase) (acetyl-activating enzyme) (acetate--coenzyme A ligase) (acetyl-coenzyme A synthase) [Mycobacterium tu	34.1514	GYYFAGDGAR	1.26391	2	538.744	1075.47	0.00038342	0.356513	45.51	0.098616	14.2018
gi|15610077	Probable multifunctional mycocerosic acid synthase membrane-associated Mas [Mycobacterium tuberculosis H37Rv]	58.8558	MELLSLPQDEWAGR	1.26381	2	822.906	1643.8	-0.000280197	-0.170457	60.95	0.124079	16.4708
gi|15607412	Probable acyl-CoA dehydrogenase FadE6 [Mycobacterium tuberculosis H37Rv]	26.0519	VVDTATTAGMR	1.26359	2	561.285	1120.56	0.00165207	1.47433	88.85	0.106546	17.4798
gi|15608468	Probable glycogen phosphorylase GlgP [Mycobacterium tuberculosis H37Rv]	55.5836	VPLLLLDSDIPENEHDLR	1.26346	3	696.704	2087.09	0.000167765	0.0803821	46.9	0.161003	18.5394
gi|15608091	Probable succinyl-CoA synthetase (beta chain) SucC (SCS-beta) [Mycobacterium tuberculosis H37Rv]	19.0354	QPGHAEFEDR	1.26342	2	593.268	1184.52	-0.000271292	-0.229031	37.19	0.293435	25.6964
gi|15607530	Probable phosphoribosylglycinamide formyltransferase 2 PurT (GART 2) (gar transformylase 2) (5'-phosphoribosylglycinamide transformylase 2) (formate-dependent gar transformylase) [Mycobacterium tuberculosis H37Rv]	68.7454	AAVGAAPPADALTGALGVPESDVVIFGR	1.26332	2	1311.2	2620.38	-0.00137585	-0.525057	70.75	0.214306	20.067
gi|15608214	Probable beta-ketoacyl CoA thiolase FadA3 [Mycobacterium tuberculosis H37Rv]	32.0129	NGFFER	1.26322	2	385.185	768.356	0.000620787	0.807942	35.99	0.09127	15.8136
gi|15608273	Probable 5-methyltetrahydropteroyltriglutamate--homocysteine methyltransferase MetE (methionine synthase, vitamin-B12 independent isozyme) [Mycobacterium tuberculosis H37Rv]	35.2512	AGEIDEAEYVR	1.26321	2	626.296	1250.58	-0.000435874	-0.348538	68.46	0.0134813	8.51352
gi|15610227	Unknown alanine and valine rich protein [Mycobacterium tuberculosis H37Rv]	24.6422	ANEILSR	1.26273	2	401.725	801.435	0.000610097	0.761256	40.63	0.173362	23.5319
[truncated: 10,111 more rows]
